# Supplementary material for: Crystal structure and theoretical study of N,N-bis­[(5-chloro-2-oxo-2,3-di­hydro­benzo[d]oxazol-3-yl)meth­yl]-2-phenyl­ethanamine
Source: Acta Crystallogr E Crystallogr Commun. 2018 Apr 27;74(Pt 5):757–60. doi: 10.1107/S2056989018005984 (PMC5947503; doi:10.1107/S2056989018005984)
Supplement: Supplementary file 1 [file e-74-00757-sup1.cif]

##############################################################################
#                                                                            #
# This CIF contains the data in a paper accepted for publication in          #
# Acta Crystallographica Section E. It conforms to the requirements of       #
# Notes for Authors for Acta Crystallographica Section E, and has been       #
# peer reviewed under the auspices of the IUCr Commission on Journals.       #
#                                                                            #
# Full details of the Crystallographic Information File format               #
# are given in the paper "The Crystallographic Information File (CIF):       #
# a New Standard Archive File for Crystallography" by S. R. Hall, F. H.      #
# Allen and I. D. Brown [Acta Cryst. (1991), A47, 655-685].                  #
#                                                                            #
# The current version of the core CIF dictionary is obtainable from          #
# ftp://ftp.iucr.org/pub/cif_core.dic.                                       #
#                                                                            #
# Software is freely available for graphical display of the structure(s)     #
# in this CIF. For information consult the CIF software page                 #
# http://www.iucr.org/resources/cif/software.                                #
#                                                                            #
# This file may be used for bona fide research purposes within the           #
# scientific community so long as proper attribution is given to the journal # 
# article from which it was obtained.                                        #
#                                                                            #
##############################################################################
data_global
_audit_creation_method     'PLATON <TABLE ACC> option'
_journal_date_recd_electronic     2018-03-16
_journal_date_accepted     2018-04-18
_journal_name_full     'Acta Crystallographica, Section E'
_journal_year     2018
_journal_volume     74
_journal_issue      5
_journal_page_first     757
_journal_page_last     760
_journal_paper_category     GO
_journal_paper_doi     10.1107/S2056989018005984
_journal_coeditor_code     WM5440
_publ_contact_author_name     'Dr. Abdullah Ayd\?in'
_publ_contact_author_address
;
   Department of Mathematics and Science Education
   Faculty of Education
   Kastamonu University
   37200 Kastamonu
   Turkey
;
_publ_contact_author_email     'aaydin@kastamonu.edu.tr'
_publ_contact_author_fax     '+90-366-2123353'
_publ_contact_author_phone     '+90-366-2803310 '
_publ_section_title
;\
Crystal structure and theoretical study of
<i>N</i>,<i>N</i>-bis[(5-chloro-2-oxo-2,3-dihydrobenzo[<i>d</i>]oxazol-3-yl)\
methyl]-2-phenylethanamine
;
loop_
    _publ_author_name
    _publ_author_address
    'Abdullah Ayd\?in'
;
   Department of Mathematics and Science Education,
   Faculty of Education,
   Kastamonu University,
   37200 Kastamonu,
   Turkey
;
    'Zeynep Soyer'
;
   Department of Pharmaceutical Chemistry,
   Faculty of Pharmacy,
   Ege University,
   35100 Izmir,
   Turkey
;
    'Mehmet Akkurt'
;
   Department of Physics,
   Faculty of Sciences,
   Erciyes University,
   38039 Kayseri,
   Turkey
;
    'Orhan B\"uy\"ukg\"ung\"or'
;
   Department of Physics
   Faculty of Arts and Sciences
   Ondokuz May\?is University
   55139 Samsun
   Turkey
;
_publ_section_synopsis
;
One of the nine-membered 2,3-dihydro-1,3-benzoxazole rings and the phenyl ring
are almost parallel to each other, making a dihedral angle of 5.30(18)\%.
These rings are almost normal to the mean plane of the other nine-membered
2,3-dihydro-1,3-benzoxazole ring. The crystal structure features  C---H...O
hydrogen bonds and \p--\p stacking interactions.
;
data_I
_database_code_depnum_ccdc_archive 'CCDC 1838126'
_chemical_name_systematic
;\
<i>N</i>,<i>N</i>-Bis[(5-chloro-2-oxo-2,3-dihydrobenzo[<i>d</i>]oxazol-\
3-yl)methyl]-2-phenylethanamine
;
_chemical_name_common     ?
_chemical_formula_moiety     'C24 H19 Cl2 N3 O4'
_chemical_formula_sum     'C24 H19 Cl2 N3 O4'
_chemical_formula_structural     ?
_chemical_formula_iupac     'C24 H19 Cl2 N3 O4'
_chemical_formula_weight     484.32
_chemical_melting_point     ?
_symmetry_cell_setting     triclinic
_symmetry_space_group_name_H-M     'P -1'
_symmetry_space_group_name_Hall     '-P 1'
loop_
    _symmetry_equiv_pos_site_id
    _symmetry_equiv_pos_as_xyz
    1 x,y,z
    2 -x,-y,-z
_cell_length_a     7.4028(5)
_cell_length_b     7.4432(5)
_cell_length_c     22.4616(15)
_cell_angle_alpha     97.255(5)
_cell_angle_beta     90.274(5)
_cell_angle_gamma     114.784(5)
_cell_volume     1112.36(14)
_cell_formula_units_Z     2
_cell_measurement_reflns_used     12292
_cell_measurement_theta_min     1.83
_cell_measurement_theta_max     27.19
_cell_measurement_temperature     296(2)
_cell_special_details
;
;
_exptl_crystal_description     'plate'
_exptl_crystal_colour     'light yellow'
_exptl_crystal_size_max     0.610
_exptl_crystal_size_mid     0.263
_exptl_crystal_size_min     0.040
_exptl_crystal_size_rad     ?
_exptl_crystal_density_diffrn     1.446
_exptl_crystal_density_meas     ?
_exptl_crystal_density_method     'Not Measured'
_exptl_crystal_F_000     500
loop_
    _exptl_crystal_face_index_h
    _exptl_crystal_face_index_k
    _exptl_crystal_face_index_l
    _exptl_crystal_face_perp_dist
    0 0 -1 0.0190
    0 0 1 0.0310
    0 2 -1 0.0840
    0 -7 3 0.0540
    -5 2 3 0.2960
    0 -1 4 0.0450
    8 -2 1 0.2940
    3 -2 7 0.2180
    0 3 4 0.0710
_exptl_absorpt_coefficient_mu     0.330
_exptl_absorpt_correction_type     integration
_exptl_absorpt_process_details
;
(XRED-32; Stoe & Cie, 2002)
;
_exptl_absorpt_correction_T_min     0.901
_exptl_absorpt_correction_T_max     0.987
_exptl_special_details
;
;
_diffrn_ambient_temperature     296(2)
_diffrn_radiation_type     'Mo K\a'
_diffrn_radiation_wavelength     0.71073
_diffrn_radiation_monochromator     'plane graphite'
_diffrn_measurement_device_type     'Stoe IPDS 2'
_diffrn_measurement_device     '2-circle goniometer'
_diffrn_measurement_method     '\w scans'
_diffrn_detector_area_resol_mean     6.67
_diffrn_reflns_number     15409
_diffrn_reflns_av_R_equivalents     0.0829
_diffrn_reflns_av_sigmaI/netI     0.0830
_diffrn_reflns_theta_min     1.83
_diffrn_reflns_theta_max     26.50
_diffrn_reflns_theta_full     26.50
_diffrn_measured_fraction_theta_max     1.000
_diffrn_measured_fraction_theta_full     1.000
_diffrn_reflns_limit_h_min     -9
_diffrn_reflns_limit_h_max     9
_diffrn_reflns_limit_k_min     -9
_diffrn_reflns_limit_k_max     9
_diffrn_reflns_limit_l_min     -28
_diffrn_reflns_limit_l_max     28
_diffrn_reflns_reduction_process
;
;
_refine_special_details
;
 Refinement on F^2^ for ALL reflections except those
 flagged by the user for potential systematic errors.
 Weighted R-factors wR and all goodnesses of fit S
 are based on F^2^, conventional R-factors R are based
 on F, with F set to zero for negative F^2^. The
 observed criterion of F^2^ > 2sigma(F^2^) is used only
 for calculating -R-factor-obs etc. and is not
 relevant to the choice of reflections for refinement.
 R-factors based on F^2^ are statistically about twice
 as large as those based on F, and R-factors based on
 ALL data will be even larger.
;
_reflns_number_total     4604
_reflns_number_gt     2261
_reflns_threshold_expression     I>2\s(I)
_refine_ls_structure_factor_coef     Fsqd
_refine_ls_matrix_type     full
_refine_ls_R_factor_all     0.1163
_refine_ls_R_factor_gt     0.0433
_refine_ls_wR_factor_gt     0.0724
_refine_ls_wR_factor_ref     0.0890
_refine_ls_goodness_of_fit_ref     0.870
_refine_ls_restrained_S_all     0.870
_refine_ls_number_reflns     4604
_refine_ls_number_parameters     298
_refine_ls_number_restraints     0
_refine_ls_number_constraints     ?
_refine_ls_hydrogen_treatment     constr
_refine_ls_weighting_scheme     calc
_refine_ls_weighting_details
                 'calc w=1/[\s^2^(Fo^2^)+(0.0273P)^2^] where P=(Fo^2^+2Fc^2^)/3'
_atom_sites_solution_hydrogens     geom
_atom_sites_solution_primary     direct
_atom_sites_solution_secondary     difmap
_refine_ls_shift/su_max     0.000
_refine_ls_shift/su_mean     0.000
_refine_diff_density_max     0.126
_refine_diff_density_min     -0.174
_refine_ls_extinction_method     'none'
_refine_ls_abs_structure_details     ?
_refine_ls_abs_structure_Flack     .
loop_
    _atom_type_symbol
    _atom_type_description
    _atom_type_scat_dispersion_real
    _atom_type_scat_dispersion_imag
    _atom_type_scat_source
    C C 0.0033 0.0016 ' International Tables Vol C Tables 4.2.6.8 and 6.1.1.4'
    H H 0.0000 0.0000 ' International Tables Vol C Tables 4.2.6.8 and 6.1.1.4'
    Cl Cl 0.1484 0.1585 ' International Tables Vol C Tables 4.2.6.8 and 6.1.1.4'
    N N 0.0061 0.0033 ' International Tables Vol C Tables 4.2.6.8 and 6.1.1.4'
    O O 0.0106 0.0060 ' International Tables Vol C Tables 4.2.6.8 and 6.1.1.4'
_computing_data_collection
;
X-AREA (Stoe & Cie, 2002)
;
_computing_cell_refinement
;
X-AREA (Stoe & Cie, 2002)
;
_computing_data_reduction
;
X-RED32 (Stoe & Cie, 2002)
;
_computing_structure_solution
;
SHELXS97 (Sheldrick, 2008)
;
_computing_structure_refinement
;
SHELXL97 (Sheldrick, 2008)
;
_computing_molecular_graphics
;
ORTEP-3 for Windows (Farrugia, 2012)
;
_computing_publication_material
;
WinGX (Farrugia, 2012) and PLATON (Spek, 2009)
;
loop_
    _atom_site_type_symbol
    _atom_site_label
    _atom_site_fract_x
    _atom_site_fract_y
    _atom_site_fract_z
    _atom_site_U_iso_or_equiv
    _atom_site_thermal_displace_type
    _atom_site_calc_flag
    _atom_site_refinement_flags
    _atom_site_occupancy
    _atom_site_disorder_assembly
    _atom_site_disorder_group
    Cl Cl1 0.33895(11) 0.91821(11) 0.55979(3) 0.0695(3) Uani d . 1.000 . .
    Cl Cl2 -0.03618(13) 0.22527(15) 0.03733(4) 0.0993(4) Uani d . 1.000 . .
    O O1 0.1417(3) 0.1051(3) 0.45148(8) 0.0614(7) Uani d . 1.000 . .
    O O2 0.0466(3) -0.0234(3) 0.35320(9) 0.0774(8) Uani d . 1.000 . .
    O O3 0.7070(3) 0.3740(3) 0.16410(8) 0.0729(8) Uani d . 1.000 . .
    O O4 0.7524(3) 0.3741(4) 0.26394(9) 0.0931(10) Uani d . 1.000 . .
    N N1 0.1491(3) 0.3147(3) 0.38837(9) 0.0519(7) Uani d . 1.000 . .
    N N2 0.2740(3) 0.4370(3) 0.29248(8) 0.0487(8) Uani d . 1.000 . .
    N N3 0.4467(3) 0.3171(3) 0.21984(9) 0.0542(8) Uani d . 1.000 . .
    C C1 0.1949(3) 0.2919(4) 0.48420(11) 0.0502(9) Uani d . 1.000 . .
    C C2 0.2325(4) 0.3444(4) 0.54484(11) 0.0567(10) Uani d . 1.000 . .
    C C3 0.2776(3) 0.5405(4) 0.56779(11) 0.0548(9) Uani d . 1.000 . .
    C C4 0.2845(3) 0.6740(4) 0.52899(11) 0.0490(9) Uani d . 1.000 . .
    C C5 0.2442(3) 0.6204(4) 0.46734(11) 0.0487(9) Uani d . 1.000 . .
    C C6 0.2011(3) 0.4255(4) 0.44584(10) 0.0465(9) Uani d . 1.000 . .
    C C7 0.1063(4) 0.1186(4) 0.39202(12) 0.0598(11) Uani d . 1.000 . .
    C C8 0.1117(4) 0.3782(4) 0.33094(10) 0.0548(9) Uani d . 1.000 . .
    C C9 0.3282(4) 0.2752(4) 0.27152(11) 0.0560(10) Uani d . 1.000 . .
    C C10 0.6446(4) 0.3553(4) 0.22130(13) 0.0671(11) Uani d . 1.000 . .
    C C11 0.5420(4) 0.3407(4) 0.12702(12) 0.0570(10) Uani d . 1.000 . .
    C C12 0.5348(4) 0.3392(5) 0.06646(13) 0.0723(11) Uani d . 1.000 . .
    C C13 0.3512(5) 0.2999(5) 0.03966(12) 0.0706(11) Uani d . 1.000 . .
    C C14 0.1891(4) 0.2687(4) 0.07364(12) 0.0622(11) Uani d . 1.000 . .
    C C15 0.1980(4) 0.2725(4) 0.13546(12) 0.0575(10) Uani d . 1.000 . .
    C C16 0.3809(4) 0.3077(4) 0.16085(10) 0.0507(9) Uani d . 1.000 . .
    C C17 0.4427(4) 0.6267(4) 0.31468(11) 0.0577(10) Uani d . 1.000 . .
    C C18 0.4109(5) 0.8042(4) 0.29870(11) 0.0722(11) Uani d . 1.000 . .
    C C19 0.3978(5) 0.8067(4) 0.23191(13) 0.0697(11) Uani d . 1.000 . .
    C C20 0.5647(6) 0.8579(5) 0.19940(15) 0.0932(14) Uani d . 1.000 . .
    C C21 0.5538(8) 0.8637(6) 0.13801(19) 0.122(2) Uani d . 1.000 . .
    C C22 0.3763(11) 0.8152(7) 0.1095(2) 0.136(3) Uani d . 1.000 . .
    C C23 0.2082(9) 0.7639(6) 0.1404(2) 0.121(2) Uani d . 1.000 . .
    C C24 0.2183(6) 0.7582(5) 0.20128(15) 0.0887(14) Uani d . 1.000 . .
    H H2 0.22790 0.25200 0.56970 0.0680 Uiso c R 1.000 . .
    H H3 0.30310 0.58280 0.60900 0.0660 Uiso c R 1.000 . .
    H H5 0.24630 0.71120 0.44220 0.0580 Uiso c R 1.000 . .
    H H8A -0.00220 0.26870 0.30880 0.0660 Uiso c R 1.000 . .
    H H8B 0.07580 0.48940 0.34060 0.0660 Uiso c R 1.000 . .
    H H9A 0.40320 0.25540 0.30360 0.0670 Uiso c R 1.000 . .
    H H9B 0.20820 0.15270 0.26090 0.0670 Uiso c R 1.000 . .
    H H12 0.64670 0.36320 0.04440 0.0870 Uiso c R 1.000 . .
    H H13 0.33700 0.29450 -0.00180 0.0850 Uiso c R 1.000 . .
    H H15 0.08810 0.25270 0.15810 0.0690 Uiso c R 1.000 . .
    H H17A 0.56300 0.62780 0.29750 0.0690 Uiso c R 1.000 . .
    H H17B 0.46100 0.63870 0.35800 0.0690 Uiso c R 1.000 . .
    H H18A 0.28880 0.80080 0.31520 0.0870 Uiso c R 1.000 . .
    H H18B 0.52020 0.92670 0.31720 0.0870 Uiso c R 1.000 . .
    H H20 0.68740 0.88940 0.21890 0.1120 Uiso c R 1.000 . .
    H H21 0.66850 0.90090 0.11680 0.1460 Uiso c R 1.000 . .
    H H22 0.36810 0.81670 0.06830 0.1640 Uiso c R 1.000 . .
    H H23 0.08630 0.73270 0.12030 0.1450 Uiso c R 1.000 . .
    H H24 0.10250 0.72110 0.22200 0.1070 Uiso c R 1.000 . .
loop_
    _atom_site_aniso_label
    _atom_site_aniso_U_11
    _atom_site_aniso_U_22
    _atom_site_aniso_U_33
    _atom_site_aniso_U_12
    _atom_site_aniso_U_13
    _atom_site_aniso_U_23
    Cl1 0.0777(5) 0.0615(5) 0.0641(5) 0.0269(4) 0.0050(4) -0.0006(4)
    Cl2 0.0934(6) 0.1463(9) 0.0720(6) 0.0683(6) -0.0183(5) 0.0007(5)
    O1 0.0774(12) 0.0546(12) 0.0547(12) 0.0289(10) 0.0104(9) 0.0128(10)
    O2 0.1047(16) 0.0566(13) 0.0598(13) 0.0252(12) 0.0167(11) 0.0014(11)
    O3 0.0563(11) 0.1035(16) 0.0651(13) 0.0394(12) 0.0080(10) 0.0133(12)
    O4 0.0797(15) 0.142(2) 0.0701(14) 0.0601(15) -0.0131(12) 0.0120(14)
    N1 0.0590(13) 0.0511(13) 0.0451(12) 0.0215(11) 0.0062(10) 0.0117(10)
    N2 0.0526(13) 0.0542(14) 0.0412(12) 0.0238(12) 0.0059(10) 0.0094(10)
    N3 0.0562(14) 0.0671(15) 0.0434(13) 0.0297(12) 0.0032(10) 0.0090(11)
    C1 0.0504(15) 0.0532(17) 0.0506(16) 0.0255(14) 0.0034(12) 0.0068(13)
    C2 0.0639(17) 0.0652(19) 0.0477(16) 0.0313(15) 0.0018(13) 0.0170(14)
    C3 0.0542(15) 0.0677(19) 0.0441(14) 0.0268(15) 0.0000(12) 0.0100(14)
    C4 0.0458(15) 0.0503(16) 0.0505(16) 0.0204(13) 0.0030(12) 0.0051(13)
    C5 0.0485(14) 0.0529(16) 0.0472(15) 0.0224(13) 0.0068(11) 0.0127(12)
    C6 0.0449(14) 0.0559(17) 0.0414(15) 0.0226(13) 0.0077(11) 0.0119(13)
    C7 0.0707(19) 0.061(2) 0.0515(18) 0.0301(17) 0.0141(14) 0.0125(15)
    C8 0.0573(16) 0.0670(18) 0.0434(14) 0.0294(15) 0.0018(12) 0.0086(13)
    C9 0.0674(17) 0.0600(18) 0.0432(15) 0.0283(15) 0.0062(13) 0.0117(13)
    C10 0.0627(19) 0.084(2) 0.0610(19) 0.0375(17) 0.0037(15) 0.0097(17)
    C11 0.0551(17) 0.0645(18) 0.0553(17) 0.0290(15) 0.0049(13) 0.0084(14)
    C12 0.074(2) 0.097(2) 0.0583(19) 0.0455(19) 0.0214(15) 0.0207(17)
    C13 0.090(2) 0.092(2) 0.0431(16) 0.0499(19) 0.0109(16) 0.0146(15)
    C14 0.0710(19) 0.072(2) 0.0510(17) 0.0381(17) -0.0010(14) 0.0069(15)
    C15 0.0579(16) 0.0672(19) 0.0540(16) 0.0325(15) 0.0094(13) 0.0097(14)
    C16 0.0576(16) 0.0556(16) 0.0438(15) 0.0283(14) 0.0075(13) 0.0087(12)
    C17 0.0647(17) 0.0614(18) 0.0443(15) 0.0243(16) 0.0019(13) 0.0070(13)
    C18 0.102(2) 0.0616(19) 0.0517(17) 0.0336(18) 0.0064(16) 0.0067(15)
    C19 0.107(2) 0.0455(17) 0.0530(18) 0.0285(18) 0.0043(18) 0.0077(14)
    C20 0.121(3) 0.075(2) 0.071(2) 0.028(2) 0.017(2) 0.0145(19)
    C21 0.188(5) 0.091(3) 0.073(3) 0.041(3) 0.045(3) 0.029(2)
    C22 0.254(7) 0.086(3) 0.066(3) 0.069(4) -0.008(4) 0.013(2)
    C23 0.184(5) 0.090(3) 0.088(3) 0.061(3) -0.041(3) 0.002(3)
    C24 0.123(3) 0.070(2) 0.074(2) 0.042(2) -0.011(2) 0.0095(18)
_geom_special_details
;
 Bond distances, angles etc. have been calculated using the
 rounded fractional coordinates. All su's are estimated
 from the variances of the (full) variance-covariance matrix.
 The cell esds are taken into account in the estimation of
 distances, angles and torsion angles
;
loop_
    _geom_bond_atom_site_label_1
    _geom_bond_atom_site_label_2
    _geom_bond_site_symmetry_1
    _geom_bond_site_symmetry_2
    _geom_bond_distance
    _geom_bond_publ_flag
    Cl1 C4 . . 1.735(3) no
    Cl2 C14 . . 1.738(3) no
    O1 C1 . . 1.382(3) no
    O1 C7 . . 1.384(3) no
    O2 C7 . . 1.202(3) no
    O3 C10 . . 1.371(3) no
    O3 C11 . . 1.390(4) no
    O4 C10 . . 1.200(4) no
    N1 C6 . . 1.398(3) no
    N1 C7 . . 1.371(3) no
    N1 C8 . . 1.491(3) no
    N2 C8 . . 1.430(4) no
    N2 C9 . . 1.448(4) no
    N2 C17 . . 1.463(4) no
    N3 C9 . . 1.444(3) no
    N3 C10 . . 1.370(4) no
    N3 C16 . . 1.393(3) no
    C1 C2 . . 1.362(3) no
    C1 C6 . . 1.383(4) no
    C2 C3 . . 1.381(4) no
    C3 C4 . . 1.388(4) no
    C4 C5 . . 1.387(3) no
    C5 C6 . . 1.369(4) no
    C11 C12 . . 1.360(4) no
    C11 C16 . . 1.368(4) no
    C12 C13 . . 1.382(5) no
    C13 C14 . . 1.377(5) no
    C14 C15 . . 1.386(4) no
    C15 C16 . . 1.373(4) no
    C17 C18 . . 1.520(4) no
    C18 C19 . . 1.506(4) no
    C19 C20 . . 1.375(6) no
    C19 C24 . . 1.377(6) no
    C20 C21 . . 1.388(5) no
    C21 C22 . . 1.343(10) no
    C22 C23 . . 1.361(10) no
    C23 C24 . . 1.376(6) no
    C2 H2 . . 0.9300 no
    C3 H3 . . 0.9300 no
    C5 H5 . . 0.9300 no
    C8 H8A . . 0.9700 no
    C8 H8B . . 0.9700 no
    C9 H9A . . 0.9700 no
    C9 H9B . . 0.9700 no
    C12 H12 . . 0.9300 no
    C13 H13 . . 0.9300 no
    C15 H15 . . 0.9300 no
    C17 H17A . . 0.9700 no
    C17 H17B . . 0.9700 no
    C18 H18A . . 0.9700 no
    C18 H18B . . 0.9700 no
    C20 H20 . . 0.9300 no
    C21 H21 . . 0.9300 no
    C22 H22 . . 0.9300 no
    C23 H23 . . 0.9300 no
    C24 H24 . . 0.9300 no
loop_
    _geom_angle_atom_site_label_1
    _geom_angle_atom_site_label_2
    _geom_angle_atom_site_label_3
    _geom_angle_site_symmetry_1
    _geom_angle_site_symmetry_2
    _geom_angle_site_symmetry_3
    _geom_angle
    _geom_angle_publ_flag
    C1 O1 C7 . . . 107.7(2) no
    C10 O3 C11 . . . 107.1(2) no
    C6 N1 C7 . . . 109.6(2) no
    C6 N1 C8 . . . 128.6(2) no
    C7 N1 C8 . . . 121.2(2) no
    C8 N2 C9 . . . 112.5(2) no
    C8 N2 C17 . . . 114.76(19) no
    C9 N2 C17 . . . 114.5(2) no
    C9 N3 C10 . . . 123.4(2) no
    C9 N3 C16 . . . 127.5(2) no
    C10 N3 C16 . . . 108.9(2) no
    O1 C1 C2 . . . 127.6(2) no
    O1 C1 C6 . . . 109.5(2) no
    C2 C1 C6 . . . 122.9(2) no
    C1 C2 C3 . . . 117.2(2) no
    C2 C3 C4 . . . 119.5(2) no
    Cl1 C4 C3 . . . 118.03(19) no
    Cl1 C4 C5 . . . 118.6(2) no
    C3 C4 C5 . . . 123.3(2) no
    C4 C5 C6 . . . 115.8(2) no
    N1 C6 C1 . . . 105.7(2) no
    N1 C6 C5 . . . 133.2(2) no
    C1 C6 C5 . . . 121.1(2) no
    O1 C7 O2 . . . 123.0(3) no
    O1 C7 N1 . . . 107.5(2) no
    O2 C7 N1 . . . 129.6(3) no
    N1 C8 N2 . . . 115.9(2) no
    N2 C9 N3 . . . 111.3(2) no
    O3 C10 O4 . . . 123.5(3) no
    O3 C10 N3 . . . 108.3(2) no
    O4 C10 N3 . . . 128.3(3) no
    O3 C11 C12 . . . 127.0(3) no
    O3 C11 C16 . . . 109.4(2) no
    C12 C11 C16 . . . 123.5(3) no
    C11 C12 C13 . . . 115.9(3) no
    C12 C13 C14 . . . 120.7(3) no
    Cl2 C14 C13 . . . 118.4(2) no
    Cl2 C14 C15 . . . 118.6(2) no
    C13 C14 C15 . . . 123.0(3) no
    C14 C15 C16 . . . 115.1(3) no
    N3 C16 C11 . . . 106.3(3) no
    N3 C16 C15 . . . 132.1(3) no
    C11 C16 C15 . . . 121.6(2) no
    N2 C17 C18 . . . 111.8(2) no
    C17 C18 C19 . . . 112.9(2) no
    C18 C19 C20 . . . 121.2(3) no
    C18 C19 C24 . . . 121.2(3) no
    C20 C19 C24 . . . 117.7(3) no
    C19 C20 C21 . . . 121.3(4) no
    C20 C21 C22 . . . 119.5(5) no
    C21 C22 C23 . . . 120.6(4) no
    C22 C23 C24 . . . 120.1(6) no
    C19 C24 C23 . . . 120.8(4) no
    C1 C2 H2 . . . 121.00 no
    C3 C2 H2 . . . 121.00 no
    C2 C3 H3 . . . 120.00 no
    C4 C3 H3 . . . 120.00 no
    C4 C5 H5 . . . 122.00 no
    C6 C5 H5 . . . 122.00 no
    N1 C8 H8A . . . 108.00 no
    N1 C8 H8B . . . 108.00 no
    N2 C8 H8A . . . 108.00 no
    N2 C8 H8B . . . 108.00 no
    H8A C8 H8B . . . 107.00 no
    N2 C9 H9A . . . 109.00 no
    N2 C9 H9B . . . 109.00 no
    N3 C9 H9A . . . 109.00 no
    N3 C9 H9B . . . 109.00 no
    H9A C9 H9B . . . 108.00 no
    C11 C12 H12 . . . 122.00 no
    C13 C12 H12 . . . 122.00 no
    C12 C13 H13 . . . 120.00 no
    C14 C13 H13 . . . 120.00 no
    C14 C15 H15 . . . 122.00 no
    C16 C15 H15 . . . 122.00 no
    N2 C17 H17A . . . 109.00 no
    N2 C17 H17B . . . 109.00 no
    C18 C17 H17A . . . 109.00 no
    C18 C17 H17B . . . 109.00 no
    H17A C17 H17B . . . 108.00 no
    C17 C18 H18A . . . 109.00 no
    C17 C18 H18B . . . 109.00 no
    C19 C18 H18A . . . 109.00 no
    C19 C18 H18B . . . 109.00 no
    H18A C18 H18B . . . 108.00 no
    C19 C20 H20 . . . 119.00 no
    C21 C20 H20 . . . 119.00 no
    C20 C21 H21 . . . 120.00 no
    C22 C21 H21 . . . 120.00 no
    C21 C22 H22 . . . 120.00 no
    C23 C22 H22 . . . 120.00 no
    C22 C23 H23 . . . 120.00 no
    C24 C23 H23 . . . 120.00 no
    C19 C24 H24 . . . 120.00 no
    C23 C24 H24 . . . 120.00 no
loop_
    _geom_torsion_atom_site_label_1
    _geom_torsion_atom_site_label_2
    _geom_torsion_atom_site_label_3
    _geom_torsion_atom_site_label_4
    _geom_torsion_site_symmetry_1
    _geom_torsion_site_symmetry_2
    _geom_torsion_site_symmetry_3
    _geom_torsion_site_symmetry_4
    _geom_torsion
    _geom_torsion_publ_flag
    C7 O1 C1 C2 . . . . 176.3(3) no
    C7 O1 C1 C6 . . . . -2.3(3) no
    C1 O1 C7 N1 . . . . 3.4(3) no
    C1 O1 C7 O2 . . . . -175.8(3) no
    C11 O3 C10 N3 . . . . -1.7(3) no
    C11 O3 C10 O4 . . . . 179.4(3) no
    C10 O3 C11 C16 . . . . 1.8(3) no
    C10 O3 C11 C12 . . . . -178.1(3) no
    C8 N1 C7 O1 . . . . -175.2(2) no
    C6 N1 C7 O1 . . . . -3.3(3) no
    C6 N1 C8 N2 . . . . 99.0(3) no
    C7 N1 C8 N2 . . . . -90.7(3) no
    C7 N1 C6 C1 . . . . 1.9(3) no
    C8 N1 C6 C1 . . . . 173.1(3) no
    C7 N1 C6 C5 . . . . -175.4(3) no
    C8 N1 C6 C5 . . . . -4.3(5) no
    C6 N1 C7 O2 . . . . 175.9(3) no
    C8 N1 C7 O2 . . . . 3.9(5) no
    C17 N2 C8 N1 . . . . -70.5(3) no
    C9 N2 C17 C18 . . . . 143.5(2) no
    C8 N2 C9 N3 . . . . 162.6(2) no
    C9 N2 C8 N1 . . . . 62.8(3) no
    C8 N2 C17 C18 . . . . -84.1(3) no
    C17 N2 C9 N3 . . . . -64.0(3) no
    C9 N3 C10 O3 . . . . 175.6(2) no
    C16 N3 C10 O3 . . . . 1.1(3) no
    C10 N3 C16 C11 . . . . 0.0(3) no
    C9 N3 C16 C15 . . . . 5.2(5) no
    C9 N3 C10 O4 . . . . -5.6(5) no
    C16 N3 C10 O4 . . . . 179.9(3) no
    C10 N3 C16 C15 . . . . 179.5(3) no
    C10 N3 C9 N2 . . . . 110.9(3) no
    C16 N3 C9 N2 . . . . -75.6(3) no
    C9 N3 C16 C11 . . . . -174.2(2) no
    C6 C1 C2 C3 . . . . 0.3(4) no
    O1 C1 C6 N1 . . . . 0.3(3) no
    O1 C1 C2 C3 . . . . -178.1(3) no
    C2 C1 C6 N1 . . . . -178.4(3) no
    C2 C1 C6 C5 . . . . -0.7(4) no
    O1 C1 C6 C5 . . . . 178.0(2) no
    C1 C2 C3 C4 . . . . -0.6(4) no
    C2 C3 C4 Cl1 . . . . 179.3(2) no
    C2 C3 C4 C5 . . . . 1.3(4) no
    C3 C4 C5 C6 . . . . -1.6(4) no
    Cl1 C4 C5 C6 . . . . -179.6(2) no
    C4 C5 C6 N1 . . . . 178.3(3) no
    C4 C5 C6 C1 . . . . 1.3(4) no
    C12 C11 C16 C15 . . . . -0.8(5) no
    C12 C11 C16 N3 . . . . 178.7(3) no
    O3 C11 C12 C13 . . . . 179.3(3) no
    C16 C11 C12 C13 . . . . -0.6(5) no
    O3 C11 C16 N3 . . . . -1.1(3) no
    O3 C11 C16 C15 . . . . 179.4(2) no
    C11 C12 C13 C14 . . . . 1.2(5) no
    C12 C13 C14 C15 . . . . -0.6(5) no
    C12 C13 C14 Cl2 . . . . 178.7(3) no
    Cl2 C14 C15 C16 . . . . -180.0(2) no
    C13 C14 C15 C16 . . . . -0.7(4) no
    C14 C15 C16 C11 . . . . 1.4(4) no
    C14 C15 C16 N3 . . . . -178.0(3) no
    N2 C17 C18 C19 . . . . -63.6(3) no
    C17 C18 C19 C20 . . . . -74.1(4) no
    C17 C18 C19 C24 . . . . 106.1(4) no
    C18 C19 C20 C21 . . . . -178.9(3) no
    C24 C19 C20 C21 . . . . 1.0(5) no
    C18 C19 C24 C23 . . . . 179.0(3) no
    C20 C19 C24 C23 . . . . -0.9(5) no
    C19 C20 C21 C22 . . . . -1.1(6) no
    C20 C21 C22 C23 . . . . 1.1(7) no
    C21 C22 C23 C24 . . . . -1.0(7) no
    C22 C23 C24 C19 . . . . 0.9(6) no
loop_
    _geom_hbond_atom_site_label_D
    _geom_hbond_atom_site_label_H
    _geom_hbond_atom_site_label_A
    _geom_hbond_site_symmetry_A
    _geom_hbond_distance_DH
    _geom_hbond_distance_HA
    _geom_hbond_distance_DA
    _geom_hbond_angle_DHA
    _geom_hbond_publ_flag
    C8 H8A O4 1_455 0.97 2.51 3.037(4) 114 yes
    C9 H9A O4 . 0.97 2.56 2.921(4) 102 no
    C17 H17A N3 . 0.97 2.54 2.944(3) 105 no
_iucr_refine_instructions_details
;
TITL AAYDIN-22
CELL  0.71073   7.4028   7.4432  22.4616   97.255   90.274  114.784
ZERR     2.00   0.0005   0.0005   0.0015    0.005    0.005    0.005
LATT   1
SFAC  C    H    N    O    CL
UNIT  48   38   6    8    4
MERG   2
OMIT    -4.00  53.00
FMAP   2
PLAN    3
ACTA
HTAB    2.00000
BOND
BOND   $H
CONF
L.S.   5
WGHT    0.027300
FVAR       0.64298
C1    1    0.194942    0.291880    0.484200    11.00000    0.05043    0.05321 =
         0.05063    0.00684    0.00344    0.02546
C2    1    0.232456    0.344363    0.544837    11.00000    0.06389    0.06516 =
         0.04767    0.01696    0.00176    0.03127
AFIX  43
H2    2    0.227884    0.251972    0.569744    11.00000   -1.20000
AFIX   0
C3    1    0.277569    0.540507    0.567794    11.00000    0.05416    0.06768 =
         0.04410    0.01000    0.00002    0.02677
AFIX  43
H3    2    0.303098    0.582790    0.608965    11.00000   -1.20000
AFIX   0
C4    1    0.284533    0.674038    0.528992    11.00000    0.04578    0.05033 =
         0.05053    0.00512    0.00299    0.02038
C5    1    0.244175    0.620350    0.467339    11.00000    0.04847    0.05294 =
         0.04725    0.01269    0.00679    0.02236
AFIX  43
H5    2    0.246282    0.711169    0.442158    11.00000   -1.20000
AFIX   0
C6    1    0.201058    0.425463    0.445840    11.00000    0.04491    0.05587 =
         0.04138    0.01194    0.00770    0.02261
C7    1    0.106289    0.118605    0.392020    11.00000    0.07070    0.06129 =
         0.05153    0.01253    0.01412    0.03012
C8    1    0.111686    0.378246    0.330942    11.00000    0.05733    0.06700 =
         0.04338    0.00859    0.00184    0.02943
AFIX  23
H8A   2   -0.002231    0.268744    0.308758    11.00000   -1.20000
H8B   2    0.075796    0.489355    0.340569    11.00000   -1.20000
AFIX   0
C9    1    0.328223    0.275180    0.271525    11.00000    0.06736    0.05999 =
         0.04324    0.01173    0.00617    0.02826
AFIX  23
H9A   2    0.403196    0.255440    0.303628    11.00000   -1.20000
H9B   2    0.208219    0.152714    0.260950    11.00000   -1.20000
AFIX   0
C10   1    0.644570    0.355347    0.221303    11.00000    0.06266    0.08355 =
         0.06098    0.00969    0.00372    0.03754
C11   1    0.541988    0.340707    0.127021    11.00000    0.05507    0.06450 =
         0.05534    0.00838    0.00485    0.02900
C12   1    0.534813    0.339223    0.066455    11.00000    0.07395    0.09668 =
         0.05832    0.02066    0.02141    0.04546
AFIX  43
H12   2    0.646652    0.363189    0.044409    11.00000   -1.20000
AFIX   0
C13   1    0.351249    0.299942    0.039656    11.00000    0.09036    0.09227 =
         0.04314    0.01459    0.01087    0.04994
AFIX  43
H13   2    0.337026    0.294545   -0.001777    11.00000   -1.20000
AFIX   0
C14   1    0.189089    0.268689    0.073637    11.00000    0.07097    0.07217 =
         0.05105    0.00694   -0.00102    0.03807
C15   1    0.198041    0.272538    0.135457    11.00000    0.05794    0.06720 =
         0.05395    0.00971    0.00941    0.03254
AFIX  43
H15   2    0.088110    0.252725    0.158098    11.00000   -1.20000
AFIX   0
C16   1    0.380936    0.307715    0.160852    11.00000    0.05756    0.05559 =
         0.04383    0.00874    0.00747    0.02831
C17   1    0.442693    0.626713    0.314684    11.00000    0.06473    0.06144 =
         0.04429    0.00703    0.00185    0.02433
AFIX  23
H17A  2    0.563011    0.627824    0.297466    11.00000   -1.20000
H17B  2    0.460953    0.638715    0.358031    11.00000   -1.20000
AFIX   0
C18   1    0.410867    0.804209    0.298699    11.00000    0.10223    0.06164 =
         0.05172    0.00669    0.00638    0.03364
AFIX  23
H18A  2    0.288843    0.800844    0.315220    11.00000   -1.20000
H18B  2    0.520216    0.926665    0.317173    11.00000   -1.20000
AFIX   0
C19   1    0.397791    0.806673    0.231914    11.00000    0.10653    0.04545 =
         0.05299    0.00774    0.00425    0.02847
C20   1    0.564689    0.857925    0.199398    11.00000    0.12082    0.07528 =
         0.07092    0.01450    0.01730    0.02758
AFIX  43
H20   2    0.687432    0.889358    0.218931    11.00000   -1.20000
AFIX   0
C21   1    0.553807    0.863735    0.138008    11.00000    0.18824    0.09085 =
         0.07349    0.02905    0.04515    0.04087
AFIX  43
H21   2    0.668491    0.900909    0.116782    11.00000   -1.20000
AFIX   0
C22   1    0.376256    0.815214    0.109545    11.00000    0.25431    0.08645 =
         0.06594    0.01296   -0.00836    0.06853
AFIX  43
H22   2    0.368059    0.816668    0.068293    11.00000   -1.20000
AFIX   0
C23   1    0.208193    0.763938    0.140405    11.00000    0.18435    0.09050 =
         0.08805    0.00202   -0.04120    0.06116
AFIX  43
H23   2    0.086345    0.732734    0.120331    11.00000   -1.20000
AFIX   0
C24   1    0.218264    0.758187    0.201281    11.00000    0.12337    0.06997 =
         0.07376    0.00951   -0.01117    0.04207
AFIX  43
H24   2    0.102473    0.721123    0.221977    11.00000   -1.20000
AFIX   0
N1    3    0.149141    0.314747    0.388372    11.00000    0.05896    0.05112 =
         0.04514    0.01165    0.00622    0.02152
N2    3    0.273989    0.437010    0.292485    11.00000    0.05264    0.05423 =
         0.04125    0.00941    0.00586    0.02382
N3    3    0.446697    0.317140    0.219840    11.00000    0.05618    0.06708 =
         0.04340    0.00905    0.00316    0.02971
O1    4    0.141722    0.105058    0.451476    11.00000    0.07744    0.05457 =
         0.05469    0.01277    0.01037    0.02891
O2    4    0.046636   -0.023393    0.353195    11.00000    0.10472    0.05656 =
         0.05975    0.00136    0.01666    0.02520
O3    4    0.707015    0.373992    0.164104    11.00000    0.05629    0.10352 =
         0.06514    0.01328    0.00795    0.03935
O4    4    0.752448    0.374097    0.263943    11.00000    0.07968    0.14200 =
         0.07009    0.01198   -0.01308    0.06006
CL1   5    0.338955    0.918209    0.559793    11.00000    0.07772    0.06147 =
         0.06412   -0.00064    0.00499    0.02695
CL2   5   -0.036176    0.225269    0.037329    11.00000    0.09344    0.14629 =
         0.07203    0.00073   -0.01832    0.06828
HKLF 4
REM  AAYDIN-22
REM R1 =  0.0433 for   2261 Fo > 4sig(Fo)  and  0.1163 for all   4604 data
REM    298 parameters refined using      0 restraints
END
WGHT      0.0273      0.0000
REM Highest difference peak  0.126,  deepest hole -0.174,  1-sigma level  0.033
Q1    1  -0.1926  0.2440  0.0890  11.00000  0.05    0.13
Q2    1   0.3267  0.6085  0.5392  11.00000  0.05    0.12
Q3    1   0.4287  0.8139  0.5699  11.00000  0.05    0.12
;
