# Supplementary material for: Crystal structure and theoretical study of N,N-bis­[(5-chloro-2-oxo-2,3-di­hydro­benzo[d]oxazol-3-yl)meth­yl]-2-phenyl­ethanamine
Source: Acta Crystallogr E Crystallogr Commun. 2018 Apr 27;74(Pt 5):757–60. doi: 10.1107/S2056989018005984 (PMC5947503; doi:10.1107/S2056989018005984)
Supplement: Supplementary file 2 [file e-74-00757-Isup2.hkl]

# 
# h,k,l, Fc-squared, Fo-squared, sigma(Fo-squared) and status flag 
# 
data_I
_shelx_title ' AAYDIN-22' 
_shelx_refln_list_code          4 
_shelx_F_calc_maximum      152.30 
_exptl_crystal_F_000       500.00 
_reflns_d_resolution_high  0.7965 
 
loop_ 
 _symmetry_equiv_pos_as_xyz 
 'x, y, z' 
 '-x, -y, -z' 
 
_cell_length_a     7.4028 
_cell_length_b     7.4432 
_cell_length_c    22.4616 
_cell_angle_alpha  97.255 
_cell_angle_beta   90.274 
_cell_angle_gamma 114.784 
 
_shelx_F_squared_multiplier     1.000 
 
loop_ 
 _refln_index_h 
 _refln_index_k 
 _refln_index_l 
 _refln_F_squared_calc 
 _refln_F_squared_meas 
 _refln_F_squared_sigma 
 _refln_observed_status 
   1   0   0     1923.21     1892.51     24.51 o 
   2   0   0     2162.84     2143.09     20.46 o 
   3   0   0      154.13      125.83      9.74 o 
   4   0   0       36.48       37.13      7.74 o 
   5   0   0        1.91        7.68     10.09 o 
   6   0   0        1.37        8.05      6.45 o 
   7   0   0        0.26        6.58      7.51 o 
   8   0   0        2.24        2.17      7.90 o 
  -8   1   0        7.37        8.51      9.08 o 
  -7   1   0       31.94       48.25     10.70 o 
  -6   1   0       84.14       85.36      8.81 o 
  -5   1   0      320.23      310.28     10.74 o 
  -4   1   0     3005.37     2911.85     40.04 o 
  -3   1   0      345.68      353.28      8.02 o 
  -2   1   0     9730.52     9788.84     48.25 o 
  -1   1   0      264.40      276.49     12.57 o 
   0   1   0     1381.88     1342.89     43.35 o 
   1   1   0      382.76      390.11     15.54 o 
   2   1   0        7.45        7.62      8.71 o 
   3   1   0      100.28       96.53      8.64 o 
   4   1   0        0.21        5.49      7.23 o 
   5   1   0      159.83      165.37      9.29 o 
   6   1   0       19.03       13.31     10.95 o 
   7   1   0        2.99        0.16      9.41 o 
  -9   2   0        1.26        3.96      9.77 o 
  -8   2   0       17.83       24.75      9.00 o 
  -7   2   0        2.77        5.84      8.49 o 
  -6   2   0      351.67      361.37      8.22 o 
  -5   2   0       10.40       12.99      6.80 o 
  -4   2   0       23.15       21.76      6.28 o 
  -3   2   0        0.04        6.77      7.13 o 
  -2   2   0       21.33       18.90      6.58 o 
  -1   2   0        4.91       11.25      8.76 o 
   0   2   0     7590.99     7252.05    257.67 o 
   1   2   0      236.77      245.30     11.17 o 
   2   2   0       23.73       22.20     10.11 o 
   3   2   0      173.88      188.74     16.11 o 
   4   2   0        7.65       13.36      8.44 o 
   5   2   0      241.26      223.87     13.59 o 
   6   2   0       33.12       39.41     10.91 o 
   7   2   0        2.25       17.03     17.71 o 
  -9   3   0        7.00       11.78      8.53 o 
  -8   3   0       18.18       26.69      7.81 o 
  -7   3   0       27.14       29.61      7.22 o 
  -6   3   0        3.54        4.50      5.94 o 
  -5   3   0      100.71      106.98      8.17 o 
  -4   3   0        7.87        2.13      5.43 o 
  -3   3   0      107.30      102.63      7.51 o 
  -2   3   0      664.49      668.46     12.99 o 
  -1   3   0      757.50      649.17     21.33 o 
   0   3   0     1629.45     1627.53     57.68 o 
   1   3   0       75.69       77.10      8.86 o 
   2   3   0      856.26      910.01     31.84 o 
   3   3   0       61.68       71.44      8.90 o 
   4   3   0       34.46       41.78     10.44 o 
   5   3   0       14.51       17.92     12.31 o 
   6   3   0        2.90        3.69     11.93 o 
  -9   4   0        8.32        8.90      8.30 o 
  -8   4   0        0.49        0.45      6.93 o 
  -7   4   0       27.30       35.01      7.31 o 
  -6   4   0      173.56      171.03      6.94 o 
  -5   4   0      244.26      246.49      7.14 o 
  -4   4   0       55.03       60.12      6.90 o 
  -3   4   0      430.65      439.16      8.08 o 
  -2   4   0      188.03      177.24      7.31 o 
  -1   4   0     1357.99     1413.26     60.20 o 
   0   4   0      300.30      326.92     19.60 o 
   1   4   0      109.77      111.12      8.13 o 
   2   4   0       12.54       16.01      9.23 o 
   3   4   0        3.53       -1.13     10.89 o 
   4   4   0       62.88       57.64     10.96 o 
   5   4   0       12.93       11.38     11.66 o 
  -9   5   0        9.43        2.07      7.02 o 
  -8   5   0        0.00       -2.31      6.88 o 
  -7   5   0       10.64       19.29      6.49 o 
  -6   5   0      256.14      263.05     10.20 o 
  -5   5   0       32.36       34.46      5.20 o 
  -4   5   0       72.52       79.59      6.16 o 
  -3   5   0       34.23       27.06      7.24 o 
  -2   5   0        0.19       17.88      7.07 o 
  -1   5   0       44.76       55.26      7.54 o 
   0   5   0      102.93       99.74      7.26 o 
   1   5   0        7.11       14.30      8.38 o 
   2   5   0       53.08       56.89      9.75 o 
   3   5   0       15.84        8.79     10.93 o 
   4   5   0       30.25       25.63     11.84 o 
  -8   6   0        2.23        2.61      7.04 o 
  -7   6   0        0.08       14.74      7.57 o 
  -6   6   0      132.88      155.21      8.10 o 
  -5   6   0       10.85       12.71      5.93 o 
  -4   6   0       45.97       49.40      7.34 o 
  -3   6   0      139.69      152.82      8.31 o 
  -2   6   0      275.86      292.38     26.34 o 
  -1   6   0      695.89      726.01     42.78 o 
   0   6   0        6.28       11.66      8.11 o 
   1   6   0       79.78       68.21      9.54 o 
   2   6   0       15.64       21.31      9.60 o 
   3   6   0        0.61       13.54     11.83 o 
  -8   7   0        5.96        7.96      8.41 o 
  -7   7   0        0.00        4.16      5.67 o 
  -6   7   0       20.23       21.90      6.11 o 
  -5   7   0       13.87       17.23      7.23 o 
  -4   7   0        0.01        4.28      5.94 o 
  -3   7   0      116.26      106.75     22.40 o 
  -2   7   0       22.49       20.31      7.47 o 
  -1   7   0       21.30       20.55      7.69 o 
   0   7   0        3.35        4.69      8.11 o 
   1   7   0        8.75        7.22      8.81 o 
   2   7   0        0.30        0.30     13.07 o 
  -7   8   0       16.64        0.71      7.52 o 
  -6   8   0        0.12       -2.17      7.05 o 
  -5   8   0        8.12        8.10      7.84 o 
  -4   8   0        5.77        0.50      6.19 o 
  -3   8   0       20.40       26.74      7.01 o 
  -2   8   0       17.27       11.24      7.33 o 
  -1   8   0       89.73       79.70      9.12 o 
   0   8   0        5.61       12.87      8.80 o 
  -5   9   0       14.55        5.18      7.70 o 
  -4   9   0        9.12        3.14      7.72 o 
  -3   9   0        0.46        6.58      8.69 o 
  -2   9   0        7.96        6.03      8.88 o 
   2  -9   1       19.16        9.06      9.02 o 
   3  -9   1        0.15        3.00      8.32 o 
   4  -9   1        9.68       12.18      7.69 o 
   5  -9   1        3.07       10.91      7.90 o 
   0  -8   1        0.64       -0.69      9.16 o 
   1  -8   1        0.01        7.72      8.51 o 
   2  -8   1       37.22       23.49      8.19 o 
   3  -8   1        9.25       13.18      7.88 o 
   4  -8   1        8.18       15.49      6.82 o 
   5  -8   1       40.44       34.10      9.56 o 
   6  -8   1       13.67       15.38      6.04 o 
   7  -8   1        2.31        7.96      7.49 o 
  -2  -7   1        5.29        1.99     10.74 o 
  -1  -7   1        1.37        1.74      8.21 o 
   0  -7   1        1.62        4.12      7.10 o 
   1  -7   1      126.31      130.22      8.22 o 
   2  -7   1        0.00        8.74      7.33 o 
   3  -7   1       34.39       35.94      6.48 o 
   4  -7   1        0.36        8.21      7.49 o 
   5  -7   1        3.02       -0.43      6.72 o 
   6  -7   1        9.53       10.22      7.56 o 
   7  -7   1       18.36       24.07      6.28 o 
   8  -7   1       30.76       19.48      6.88 o 
  -3  -6   1       13.92        9.94     11.91 o 
  -2  -6   1       16.93       22.36      9.42 o 
  -1  -6   1       44.64       44.91      8.61 o 
   0  -6   1       23.46       22.54      6.61 o 
   1  -6   1       17.29       17.94      7.57 o 
   2  -6   1      179.03      174.81     13.40 o 
   3  -6   1       12.26        3.18      6.75 o 
   4  -6   1      168.64      182.35     11.32 o 
   5  -6   1       70.38       85.25      8.72 o 
   6  -6   1        2.68       11.27      5.71 o 
   7  -6   1       26.08       30.90      7.69 o 
   8  -6   1        2.27       16.34      7.42 o 
  -5  -5   1        1.20       -2.96     12.79 o 
  -4  -5   1        3.42        5.64     11.46 o 
  -3  -5   1        8.44        3.75     12.72 o 
  -2  -5   1       69.84       50.69      8.86 o 
  -1  -5   1       26.43       28.37      8.35 o 
   0  -5   1      120.20      127.18      8.47 o 
   1  -5   1       23.99       33.25      7.30 o 
   2  -5   1        6.08        7.15      5.83 o 
   3  -5   1       82.36       85.65      7.57 o 
   4  -5   1       16.13       20.46      6.06 o 
   5  -5   1      156.85      158.35      6.39 o 
   6  -5   1        4.96        3.64      7.10 o 
   7  -5   1       19.86       13.28      7.13 o 
   8  -5   1       33.09       30.12      7.80 o 
   9  -5   1        1.83        8.43      8.48 o 
  -5  -4   1        8.93       -4.17     11.17 o 
  -4  -4   1      119.10      126.89     11.95 o 
  -3  -4   1       13.70       17.35     10.76 o 
  -2  -4   1        1.91        8.93      9.06 o 
  -1  -4   1        1.07        5.19      7.87 o 
   0  -4   1     2119.84     2156.73     93.15 o 
   1  -4   1      310.70      319.24     16.46 o 
   2  -4   1       80.80       85.39      7.12 o 
   3  -4   1       78.73       75.24      7.01 o 
   4  -4   1        6.40       13.51      5.38 o 
   5  -4   1       34.04       28.95      6.19 o 
   6  -4   1      110.65      124.90      7.18 o 
   7  -4   1        6.45        8.93      6.98 o 
   8  -4   1        2.43        5.27      6.91 o 
   9  -4   1        7.64        6.43      7.65 o 
  -6  -3   1        0.65       14.45     11.78 o 
  -5  -3   1       19.40       21.95     10.87 o 
  -4  -3   1      151.12      153.84     12.02 o 
  -3  -3   1       76.09       70.97     10.09 o 
  -2  -3   1       40.28       48.28      8.90 o 
  -1  -3   1      463.41      441.25     17.73 o 
   0  -3   1       21.93       16.83      7.84 o 
   1  -3   1        0.42        4.97      8.05 o 
   2  -3   1     3770.51     3638.70    137.25 o 
   3  -3   1      157.18      147.65      7.64 o 
   4  -3   1      229.46      226.60      7.28 o 
   5  -3   1       39.24       44.83      5.71 o 
   6  -3   1       18.59       20.39      6.13 o 
   7  -3   1       14.41       19.88      7.27 o 
   8  -3   1        9.67        4.09      7.66 o 
   9  -3   1        8.27       10.44      9.89 o 
  -7  -2   1        9.68        5.92     12.03 o 
  -6  -2   1        6.60       14.83     11.12 o 
  -5  -2   1       46.50       47.55      9.31 o 
  -4  -2   1       18.48       35.19      8.87 o 
  -3  -2   1      205.77      204.86      9.70 o 
  -2  -2   1      610.51      633.98     14.41 o 
  -1  -2   1      321.43      307.21     10.84 o 
   0  -2   1    23194.17    22292.98   1043.78 o 
   1  -2   1     6303.97     6301.21     75.06 o 
   2  -2   1     1618.00     1574.19     16.49 o 
   3  -2   1      729.66      678.54     12.53 o 
   4  -2   1      754.38      789.53     11.58 o 
   5  -2   1      284.52      266.03      8.14 o 
   6  -2   1        1.35       -4.31      6.96 o 
   7  -2   1       34.52       33.88      6.58 o 
   8  -2   1       22.41       19.93      7.99 o 
   9  -2   1        0.84        7.76      8.62 o 
  -7  -1   1        5.58       11.89      7.98 o 
  -6  -1   1        1.22        1.54      9.72 o 
  -5  -1   1       20.65       29.68      7.83 o 
  -4  -1   1      166.63      167.15      8.61 o 
  -3  -1   1        0.23        4.00      7.46 o 
  -2  -1   1      191.64      176.46     10.72 o 
  -1  -1   1      954.19      955.66     18.48 o 
   0  -1   1     2344.08     2291.35     76.11 o 
   1  -1   1      204.94      206.63     10.59 o 
   2  -1   1    10479.91    10258.87    309.32 o 
   3  -1   1      189.13      196.35      8.05 o 
   4  -1   1      191.71      194.57      7.59 o 
   5  -1   1      162.38      155.30      6.85 o 
   6  -1   1       24.96       30.61      7.92 o 
   7  -1   1        0.38        2.00      6.63 o 
   8  -1   1        1.71        4.53      9.38 o 
  -8   0   1        0.91        7.78      9.20 o 
  -7   0   1        4.53        4.69      9.25 o 
  -6   0   1        3.07        1.08      8.16 o 
  -5   0   1       34.29       40.80      8.22 o 
  -4   0   1       67.52       73.92      9.44 o 
  -3   0   1     1025.41     1040.85     14.86 o 
  -2   0   1     9019.66     8818.46    110.50 o 
  -1   0   1      635.40      511.05     68.68 o 
   1   0   1     5489.71     5366.73     42.46 o 
   2   0   1     1232.68     1165.79     14.89 o 
   3   0   1      203.32      206.79      7.44 o 
   4   0   1      510.58      523.53     10.67 o 
   5   0   1       93.54      101.69      7.55 o 
   6   0   1        0.00       -7.87      8.22 o 
   7   0   1        0.69       10.75      7.74 o 
   8   0   1        2.06        0.70      7.34 o 
  -8   1   1        0.92        0.84      8.90 o 
  -7   1   1        4.55        0.75      7.10 o 
  -6   1   1      171.87      167.50      8.77 o 
  -5   1   1       71.80       82.98      7.97 o 
  -4   1   1      978.75     1005.06     10.04 o 
  -3   1   1     2181.08     2116.67     14.84 o 
  -2   1   1     2056.89     2126.64     17.14 o 
  -1   1   1      311.67      312.17     11.74 o 
   0   1   1     3074.26     3042.86     77.95 o 
   1   1   1        0.09       10.18     15.30 o 
   2   1   1     1058.19     1064.77     27.64 o 
   3   1   1        8.55        6.55      9.18 o 
   4   1   1       72.38       76.21      8.63 o 
   5   1   1      113.16      114.56      8.76 o 
   6   1   1       84.81       76.43      8.02 o 
   7   1   1       10.00       10.09     10.33 o 
  -9   2   1        0.90        6.59      9.83 o 
  -8   2   1        2.17        3.63      7.55 o 
  -7   2   1      113.31       99.44      8.44 o 
  -6   2   1       78.60       79.99      6.40 o 
  -5   2   1        5.11        5.98      6.59 o 
  -4   2   1      164.03      157.83      7.79 o 
  -3   2   1      386.56      387.49      8.67 o 
  -2   2   1      573.18      577.02     10.41 o 
  -1   2   1     6326.99     5944.41    125.18 o 
   0   2   1       17.25       30.38      9.94 o 
   1   2   1      111.36      114.47     10.30 o 
   2   2   1      157.47      175.20     10.17 o 
   3   2   1       64.31       60.23      8.85 o 
   4   2   1       18.31       17.72      9.70 o 
   5   2   1        6.40        5.59     10.48 o 
   6   2   1        8.84       12.24      9.11 o 
   7   2   1        0.11       -8.61     16.84 o 
  -9   3   1        8.60       13.06      8.55 o 
  -8   3   1        3.74       16.98      8.79 o 
  -7   3   1       32.21       42.31      6.51 o 
  -6   3   1      191.46      188.12      6.40 o 
  -5   3   1      101.32      109.40      6.65 o 
  -4   3   1       15.48       14.39      6.05 o 
  -3   3   1      176.31      183.70      7.79 o 
  -2   3   1      731.16      768.33     17.80 o 
  -1   3   1      418.81      419.38     11.81 o 
   0   3   1      821.77      867.74     29.30 o 
   1   3   1      221.29      226.72     12.66 o 
   2   3   1      574.76      594.09     13.98 o 
   3   3   1      105.23      111.89     11.10 o 
   4   3   1       52.61       49.76     16.09 o 
   5   3   1        2.02       -1.54     10.53 o 
   6   3   1        0.19       14.79     11.83 o 
  -9   4   1        1.53        5.89      8.45 o 
  -8   4   1        1.27        0.79      6.73 o 
  -7   4   1       25.04       37.72      6.00 o 
  -6   4   1      118.51      111.24      5.73 o 
  -5   4   1       11.16       14.36      6.41 o 
  -4   4   1     1000.49      983.46     49.69 o 
  -3   4   1       55.58       60.38      5.70 o 
  -2   4   1     2391.32     2460.68     98.68 o 
  -1   4   1     5286.93     4819.75    254.66 o 
   0   4   1        4.29        7.70      7.26 o 
   1   4   1        2.96        2.07      7.13 o 
   2   4   1       47.02       40.50      9.50 o 
   3   4   1        2.49        8.24     11.11 o 
   4   4   1        4.11        9.98     10.92 o 
   5   4   1        0.24        6.57     11.62 o 
  -9   5   1        0.08        4.62      6.93 o 
  -8   5   1        9.61       17.04      7.76 o 
  -7   5   1        2.65       13.37      7.33 o 
  -6   5   1        0.59        4.46      5.62 o 
  -5   5   1      136.49      138.98     10.67 o 
  -4   5   1       35.15       44.25      5.74 o 
  -3   5   1       60.34       61.57      6.93 o 
  -2   5   1      173.13      161.82      6.89 o 
  -1   5   1      301.70      324.50      8.65 o 
   0   5   1       87.04       98.92      7.74 o 
   1   5   1        2.50        5.62      8.40 o 
   2   5   1        7.20        6.63     10.47 o 
   3   5   1        2.50        2.12     11.06 o 
   4   5   1       18.73       13.22     12.96 o 
  -8   6   1        1.98        9.39      8.03 o 
  -7   6   1       13.95       18.16      6.81 o 
  -6   6   1        5.43       11.06      6.14 o 
  -5   6   1       13.11       20.12      6.34 o 
  -4   6   1      133.95      148.65     10.42 o 
  -3   6   1      111.93      103.35      6.12 o 
  -2   6   1        5.32        9.72      7.35 o 
  -1   6   1      171.24      160.70     13.51 o 
   0   6   1      224.53      220.01     21.29 o 
   1   6   1       34.72       28.63      7.95 o 
   2   6   1        3.87       -6.09     10.85 o 
   3   6   1        0.89       -0.82     12.43 o 
  -8   7   1       14.36       10.63      6.83 o 
  -7   7   1        4.37       16.44      6.85 o 
  -6   7   1        0.46        9.94      6.21 o 
  -5   7   1        8.29       14.87      5.93 o 
  -4   7   1        1.54       10.94      6.21 o 
  -3   7   1       36.10       35.74      6.38 o 
  -2   7   1        0.13        3.77      6.60 o 
  -1   7   1        8.93       11.56      7.58 o 
   0   7   1        8.35        4.69      7.60 o 
   1   7   1       15.36       11.90      9.32 o 
   2   7   1        1.32        5.93     12.20 o 
  -7   8   1        2.93        4.12      7.48 o 
  -6   8   1       10.71        5.20      6.81 o 
  -5   8   1        0.84        8.16      7.12 o 
  -4   8   1        0.02        2.27      7.10 o 
  -3   8   1        5.50        3.20      7.02 o 
  -2   8   1       41.94       35.71      8.22 o 
  -1   8   1        5.19        7.37      7.39 o 
   0   8   1        5.91        5.72      9.46 o 
  -5   9   1        7.34       -0.56      7.12 o 
  -4   9   1        0.80       -0.21      7.78 o 
  -3   9   1        0.72        6.77      8.76 o 
   2  -9   2        0.70        9.07      7.91 o 
   3  -9   2        1.92        1.83      6.96 o 
   4  -9   2        0.17       10.44      6.95 o 
   5  -9   2        7.66       -1.31      8.52 o 
   6  -9   2        4.44       -4.19      8.80 o 
   0  -8   2        2.19       11.49      8.84 o 
   1  -8   2       14.36       11.64      6.82 o 
   2  -8   2       25.16       25.38      8.10 o 
   3  -8   2       17.48        6.83      7.78 o 
   4  -8   2       13.20        9.39      7.71 o 
   5  -8   2        1.21        6.47      7.80 o 
   6  -8   2        3.52        9.42      7.07 o 
   7  -8   2        8.34       10.61      8.21 o 
  -2  -7   2       13.74       11.99     10.02 o 
  -1  -7   2        0.50        7.27      9.08 o 
   0  -7   2        0.98        4.53      7.55 o 
   1  -7   2       10.33       16.72      7.63 o 
   2  -7   2        1.31        9.85      7.30 o 
   3  -7   2       35.57       45.47      6.62 o 
   4  -7   2        0.01       -3.01      6.72 o 
   5  -7   2        1.35        3.35      6.07 o 
   6  -7   2       22.87       27.83      6.76 o 
   7  -7   2       16.55        9.99      7.63 o 
   8  -7   2        3.30        5.70      8.25 o 
  -3  -6   2       10.30        6.41     12.78 o 
  -2  -6   2       30.12       32.01      8.79 o 
  -1  -6   2        2.43        1.03      8.13 o 
   0  -6   2        4.07        8.93      7.35 o 
   1  -6   2      110.84      114.81      7.78 o 
   2  -6   2      275.32      280.16      8.23 o 
   3  -6   2        0.06        1.15      7.36 o 
   4  -6   2       94.88       96.55      6.65 o 
   5  -6   2       59.87       61.94      6.69 o 
   6  -6   2      109.87      127.35      8.36 o 
   7  -6   2       68.72       69.07     11.59 o 
   8  -6   2        1.40        7.30      7.78 o 
  -5  -5   2        0.34       -1.15     12.52 o 
  -4  -5   2        3.15        4.49     14.49 o 
  -3  -5   2        8.43        5.28     10.53 o 
  -2  -5   2       98.88       91.11      8.81 o 
  -1  -5   2       78.48       74.80      8.33 o 
   0  -5   2      419.56      413.59     19.75 o 
   1  -5   2      373.96      381.04     16.00 o 
   2  -5   2      323.73      309.98      9.23 o 
   3  -5   2       27.18       27.81      6.53 o 
   4  -5   2       18.93       22.78      6.50 o 
   5  -5   2      107.59      108.97      5.95 o 
   6  -5   2        5.60       16.46      8.28 o 
   7  -5   2        0.00       11.06      6.28 o 
   8  -5   2        5.12       10.13      7.72 o 
   9  -5   2       12.95       10.60      7.73 o 
  -5  -4   2        3.17       -4.26     11.87 o 
  -4  -4   2        0.00       13.43     11.03 o 
  -3  -4   2        3.37        7.09     10.33 o 
  -2  -4   2        0.43       -0.81      8.45 o 
  -1  -4   2       66.29       57.92      7.86 o 
   0  -4   2       90.26       82.45      7.77 o 
   1  -4   2     1172.95     1135.46     26.85 o 
   2  -4   2      881.86      842.29     21.03 o 
   3  -4   2      106.27      109.42      9.53 o 
   4  -4   2     1375.55     1366.75     32.21 o 
   5  -4   2      150.98      165.65      6.91 o 
   6  -4   2       27.36       29.47      6.79 o 
   7  -4   2        0.02        1.48      7.06 o 
   8  -4   2        9.94       14.25      6.86 o 
   9  -4   2        1.83       -9.60      8.57 o 
  -6  -3   2        0.01        0.65     12.84 o 
  -5  -3   2        0.35       15.12     10.79 o 
  -4  -3   2       49.70       61.39      9.87 o 
  -3  -3   2      111.33      113.87     10.44 o 
  -2  -3   2      281.60      281.71      9.97 o 
  -1  -3   2        2.69        1.99      8.10 o 
   0  -3   2      740.54      713.61     18.13 o 
   1  -3   2      679.55      683.27     12.90 o 
   2  -3   2      118.89      128.88      9.43 o 
   3  -3   2        2.46       16.52      6.39 o 
   4  -3   2      287.70      289.56      6.32 o 
   5  -3   2      169.10      167.26      6.68 o 
   6  -3   2      102.77      103.01      8.00 o 
   7  -3   2       65.65       70.21      7.28 o 
   8  -3   2        7.27       13.04      7.68 o 
   9  -3   2        0.07       11.44      9.85 o 
  -7  -2   2       13.16       19.80     12.30 o 
  -6  -2   2        2.56       -1.45     12.85 o 
  -5  -2   2       21.62       19.89      8.50 o 
  -4  -2   2        0.42        6.93      8.28 o 
  -3  -2   2        4.24        4.63      8.97 o 
  -2  -2   2      871.92      833.67     17.42 o 
  -1  -2   2       40.44       42.12      9.56 o 
   0  -2   2     3250.90     3265.74     84.79 o 
   1  -2   2      560.63      579.34     12.28 o 
   2  -2   2      182.71      175.36      7.96 o 
   3  -2   2       40.99       39.69      7.31 o 
   4  -2   2      744.37      727.72     11.48 o 
   5  -2   2       24.37       34.65      6.94 o 
   6  -2   2       67.60       64.08      7.18 o 
   7  -2   2       35.99       40.23      6.41 o 
   8  -2   2       10.71       11.34      8.85 o 
   9  -2   2        1.86        0.99      8.97 o 
  -7  -1   2        6.30        3.97      8.53 o 
  -6  -1   2       15.74       21.34      8.05 o 
  -5  -1   2        5.14        6.05      8.81 o 
  -4  -1   2      290.24      281.89      8.66 o 
  -3  -1   2      373.05      356.02      9.93 o 
  -2  -1   2      286.50      274.42     11.44 o 
  -1  -1   2      477.84      504.90     14.57 o 
   0  -1   2      503.61      528.72     15.98 o 
   1  -1   2      328.65      300.01      9.89 o 
   2  -1   2     3768.25     3639.48    130.57 o 
   3  -1   2       92.75       80.55      7.51 o 
   4  -1   2      275.97      274.00      7.23 o 
   5  -1   2       17.80       15.25      6.10 o 
   6  -1   2       57.97       50.27      6.42 o 
   7  -1   2       45.08       43.12      7.47 o 
   8  -1   2        0.93        2.60      9.62 o 
  -8   0   2        1.68        6.72      9.28 o 
  -7   0   2       19.64       21.10      8.08 o 
  -6   0   2      265.87      237.58      9.14 o 
  -5   0   2       62.26       77.18      8.32 o 
  -4   0   2       14.12       11.98      7.62 o 
  -3   0   2      871.00      907.28     12.99 o 
  -2   0   2     2619.55     2606.21     24.19 o 
  -1   0   2     4161.70     4279.70    153.37 o 
   0   0   2      187.11      208.30     14.46 o 
   1   0   2     3841.91     3984.19     58.12 o 
   2   0   2      191.25      193.41      9.87 o 
   3   0   2     1234.33     1218.46     12.93 o 
   4   0   2       21.97       25.40      5.68 o 
   5   0   2      143.57      142.43      8.41 o 
   6   0   2        0.35        5.35      9.83 o 
   7   0   2        5.13       11.11      9.36 o 
   8   0   2        0.23        5.15      8.91 o 
  -8   1   2        1.74        3.14      7.89 o 
  -7   1   2        6.47       15.74      8.36 o 
  -6   1   2       38.36       49.95      7.94 o 
  -5   1   2      939.62      943.02     11.66 o 
  -4   1   2     2353.88     2310.00     14.28 o 
  -3   1   2      270.70      284.17      9.96 o 
  -2   1   2      864.65      811.63     24.01 o 
  -1   1   2     2765.92     2614.90     59.17 o 
   0   1   2      468.17      458.56     13.43 o 
   1   1   2      284.72      304.84     14.45 o 
   2   1   2      231.26      253.32      9.89 o 
   3   1   2      555.28      564.76     10.70 o 
   4   1   2       14.03       20.47      8.72 o 
   5   1   2        2.89        8.00      6.28 o 
   6   1   2        6.48       13.36      7.67 o 
   7   1   2        1.33        8.76     15.55 o 
  -9   2   2       34.92       31.66     10.08 o 
  -8   2   2       10.88       17.04      9.00 o 
  -7   2   2       19.34       12.91     10.76 o 
  -6   2   2      225.23      203.66      9.76 o 
  -5   2   2        1.08        8.73      5.77 o 
  -4   2   2      342.84      337.58      7.75 o 
  -3   2   2      338.55      335.53     11.48 o 
  -2   2   2       40.19       30.21      6.75 o 
  -1   2   2    17710.14    16818.71    423.31 o 
   0   2   2     3784.79     3511.74    174.94 o 
   1   2   2     1847.97     1778.02     98.45 o 
   2   2   2        1.27        1.62     10.60 o 
   3   2   2       15.00       19.13      9.80 o 
   4   2   2      159.96      162.29     11.07 o 
   5   2   2        7.48       15.62     10.35 o 
   6   2   2       69.08       66.89     11.52 o 
   7   2   2        0.13       22.05     11.93 o 
  -9   3   2        0.35        0.33      8.63 o 
  -8   3   2        6.74        7.76      6.80 o 
  -7   3   2       19.53       18.81      5.29 o 
  -6   3   2      155.42      160.45      6.64 o 
  -5   3   2      117.13      130.78      7.41 o 
  -4   3   2       49.70       48.60      6.13 o 
  -3   3   2       50.58       44.68      6.17 o 
  -2   3   2       35.59       50.63      6.50 o 
  -1   3   2      680.24      650.05     10.74 o 
   0   3   2      821.26      862.75     33.09 o 
   1   3   2       81.76       90.92      9.42 o 
   2   3   2      444.75      481.04     13.29 o 
   3   3   2       13.21       25.47     10.44 o 
   4   3   2        0.01        5.99     11.19 o 
   5   3   2        0.10        7.53     10.78 o 
   6   3   2        2.79        3.88     11.76 o 
  -9   4   2        0.49       -5.92     10.09 o 
  -8   4   2        0.14       -5.56      7.64 o 
  -7   4   2        0.25       10.23      7.24 o 
  -6   4   2        0.30        5.39      5.54 o 
  -5   4   2        4.74       12.11      5.38 o 
  -4   4   2      231.78      240.70     11.84 o 
  -3   4   2        2.14        5.37      6.11 o 
  -2   4   2     1415.88     1367.54     52.57 o 
  -1   4   2      715.60      679.85     19.81 o 
   0   4   2      105.42      110.94      7.50 o 
   1   4   2       18.41       17.94      8.21 o 
   2   4   2      117.87      114.75     26.52 o 
   3   4   2       22.91       16.49     11.28 o 
   4   4   2        1.73      -10.66     10.48 o 
   5   4   2        8.46        8.65     11.73 o 
  -9   5   2        0.08        6.75      8.59 o 
  -8   5   2        3.51       14.04      7.86 o 
  -7   5   2        9.48        7.26      5.88 o 
  -6   5   2       92.67      105.75      6.86 o 
  -5   5   2        2.47        5.88      6.17 o 
  -4   5   2       44.38       39.39      7.09 o 
  -3   5   2       22.78       31.83      6.86 o 
  -2   5   2      390.20      399.69     14.11 o 
  -1   5   2      486.14      468.15     11.27 o 
   0   5   2       94.93       96.44      7.66 o 
   1   5   2       12.20       16.24      8.54 o 
   2   5   2       87.05       76.51     12.28 o 
   3   5   2        0.14        9.03     10.77 o 
   4   5   2       61.77       35.78     12.05 o 
  -8   6   2       28.83       19.92      9.46 o 
  -7   6   2       75.30       69.40      6.53 o 
  -6   6   2       43.64       57.23      7.16 o 
  -5   6   2       38.18       37.92      5.92 o 
  -4   6   2       27.64       23.47      5.20 o 
  -3   6   2       26.18       32.18      6.06 o 
  -2   6   2      302.30      300.89     18.66 o 
  -1   6   2        1.64        9.92      6.62 o 
   0   6   2      176.37      168.56     13.15 o 
   1   6   2        5.57        9.26      8.63 o 
   2   6   2        5.63        3.72     11.53 o 
   3   6   2        0.02        2.46     11.95 o 
  -8   7   2        9.35        3.68      6.74 o 
  -7   7   2        3.41       11.63      6.27 o 
  -6   7   2       15.33       14.21      6.84 o 
  -5   7   2       23.73       27.50      7.59 o 
  -4   7   2        0.48       -1.51      6.77 o 
  -3   7   2        9.29       18.41      6.76 o 
  -2   7   2       19.31       20.14      7.66 o 
  -1   7   2        4.05        1.97      6.97 o 
   0   7   2       21.90       31.05      8.51 o 
   1   7   2        8.87        7.85     10.38 o 
   2   7   2        0.20       -0.75     12.35 o 
  -7   8   2       39.76       22.24      8.19 o 
  -6   8   2        3.92        8.87      7.22 o 
  -5   8   2        5.30        8.14      7.23 o 
  -4   8   2        0.03        0.43      8.04 o 
  -3   8   2       58.36       58.69      8.30 o 
  -2   8   2       49.04       52.45     15.94 o 
  -1   8   2        6.16       14.82      8.31 o 
   0   8   2        8.56        5.52      8.12 o 
  -5   9   2        0.69        8.64      8.87 o 
  -4   9   2        6.01       11.40      8.70 o 
  -3   9   2        4.48       12.19      7.85 o 
   2  -9   3        0.55        4.15      8.83 o 
   3  -9   3       17.12        4.54      7.85 o 
   4  -9   3        0.18        8.85      6.90 o 
   5  -9   3       12.55        8.00      6.90 o 
   6  -9   3        0.50        3.69      7.88 o 
  -1  -8   3       15.73        4.85     10.17 o 
   0  -8   3        5.00        7.70      9.31 o 
   1  -8   3       20.06       21.50      8.10 o 
   2  -8   3       27.35       22.69      8.01 o 
   3  -8   3        7.75        7.49      6.99 o 
   4  -8   3        1.98       -0.96      6.30 o 
   5  -8   3        8.64        5.93      6.45 o 
   6  -8   3        0.02        4.02      7.14 o 
   7  -8   3        6.62        7.16      7.42 o 
  -2  -7   3        6.91        2.26     10.56 o 
  -1  -7   3        9.30        7.47      8.42 o 
   0  -7   3        0.02        1.54      8.54 o 
   1  -7   3       81.45       78.10     10.57 o 
   2  -7   3       16.58       25.94      7.45 o 
   3  -7   3        6.79        7.35      5.69 o 
   4  -7   3       22.98       16.15      6.40 o 
   5  -7   3       32.19       32.10      6.16 o 
   6  -7   3       45.82       48.75      6.17 o 
   7  -7   3        0.23       -2.26      8.84 o 
   8  -7   3       46.82       47.50      8.51 o 
  -3  -6   3        3.95       16.72     11.97 o 
  -2  -6   3        2.20       -1.85      9.07 o 
  -1  -6   3        6.82        8.71      8.28 o 
   0  -6   3       14.40       11.70      7.34 o 
   1  -6   3        0.22        0.90      7.53 o 
   2  -6   3      169.01      159.21      6.57 o 
   3  -6   3        1.31       12.30      7.27 o 
   4  -6   3      535.23      551.66     42.27 o 
   5  -6   3       32.65       29.95      5.85 o 
   6  -6   3        0.54        9.75      5.69 o 
   7  -6   3       14.49       15.85      7.56 o 
   8  -6   3       36.93       38.09      7.16 o 
  -5  -5   3        5.32        2.90     13.00 o 
  -4  -5   3        9.62       11.11     12.90 o 
  -3  -5   3        0.99       -1.63      9.52 o 
  -2  -5   3       27.15       25.20      8.39 o 
  -1  -5   3        0.17        9.59      7.31 o 
   0  -5   3      433.03      437.48     14.22 o 
   1  -5   3        0.45        9.67      7.19 o 
   2  -5   3        6.98       15.56      6.50 o 
   3  -5   3      117.62      114.78      6.89 o 
   4  -5   3      118.08      118.40      6.71 o 
   5  -5   3       65.27       65.91      6.29 o 
   6  -5   3        0.33        0.95      7.15 o 
   7  -5   3       68.60       65.06      7.72 o 
   8  -5   3        2.28       15.52      6.49 o 
   9  -5   3        0.21       10.69      7.14 o 
  -5  -4   3        1.59        3.60     12.78 o 
  -4  -4   3       18.40       18.07     12.06 o 
  -3  -4   3       32.38       29.04      9.22 o 
  -2  -4   3       20.76       25.32      8.55 o 
  -1  -4   3       34.93       38.60      8.20 o 
   0  -4   3      638.89      603.32     32.41 o 
   1  -4   3        0.48        2.64      7.35 o 
   2  -4   3       30.36       30.67      6.29 o 
   3  -4   3      697.91      645.98     20.16 o 
   4  -4   3      195.88      205.50      7.48 o 
   5  -4   3      104.32      113.61      9.86 o 
   6  -4   3      129.39      139.38      5.81 o 
   7  -4   3        3.05        9.16      7.00 o 
   8  -4   3       12.34       17.53      6.32 o 
   9  -4   3        1.99        8.57      8.50 o 
  -6  -3   3       31.91       17.95     11.77 o 
  -5  -3   3       41.87       34.47     11.05 o 
  -4  -3   3      171.68      166.53      9.72 o 
  -3  -3   3        0.01       -4.72     10.26 o 
  -2  -3   3      237.48      241.77      9.87 o 
  -1  -3   3       59.01       56.73      7.82 o 
   0  -3   3        0.15        8.20      7.64 o 
   1  -3   3      214.20      222.66      8.89 o 
   2  -3   3       21.04       26.69      6.22 o 
   3  -3   3       42.10       39.33      6.32 o 
   4  -3   3      401.96      387.96     11.98 o 
   5  -3   3       27.15       31.41      6.69 o 
   6  -3   3        3.12        6.26      6.53 o 
   7  -3   3       15.87       22.56      7.18 o 
   8  -3   3        6.85        5.09      6.95 o 
   9  -3   3       10.41       12.04      9.75 o 
  -7  -2   3        4.64        2.95     11.69 o 
  -6  -2   3       51.25       46.42      8.97 o 
  -5  -2   3       58.09       67.90      8.50 o 
  -4  -2   3       16.13       11.48      8.11 o 
  -3  -2   3      199.88      214.32     13.54 o 
  -2  -2   3      177.23      193.33     11.16 o 
  -1  -2   3       13.76       16.92      9.03 o 
   0  -2   3     3276.98     3191.02     48.04 o 
   1  -2   3       79.00       87.80      8.25 o 
   2  -2   3     2084.94     1987.90     22.78 o 
   3  -2   3      442.78      418.16     10.02 o 
   4  -2   3      255.92      254.07      7.54 o 
   5  -2   3      320.65      316.79     10.92 o 
   6  -2   3        1.23        0.57      5.54 o 
   7  -2   3       14.63        7.35      6.46 o 
   8  -2   3        2.23       -1.71      8.68 o 
  -7  -1   3        0.02        4.83      8.63 o 
  -6  -1   3        3.18        1.78      7.87 o 
  -5  -1   3      359.98      373.75     10.96 o 
  -4  -1   3      175.76      185.76      8.24 o 
  -3  -1   3      351.91      341.99     20.53 o 
  -2  -1   3      845.24      807.69     15.90 o 
  -1  -1   3       49.66       58.09     11.62 o 
   0  -1   3     4096.26     4260.84    194.20 o 
   1  -1   3     5339.23     5305.83    144.87 o 
   2  -1   3      100.59       93.66      7.40 o 
   3  -1   3     1033.76     1002.08     10.61 o 
   4  -1   3      447.18      459.81     14.28 o 
   5  -1   3      171.82      166.17      9.17 o 
   6  -1   3       18.73       12.85      7.24 o 
   7  -1   3        4.55        5.18      6.65 o 
   8  -1   3       34.05       34.87     10.00 o 
  -8   0   3        0.89       -1.81      8.89 o 
  -7   0   3        3.25        8.37      9.35 o 
  -6   0   3       18.87       22.07      8.27 o 
  -5   0   3      207.24      197.38      8.57 o 
  -4   0   3      376.74      367.05      9.68 o 
  -3   0   3       17.84       15.24      7.99 o 
  -2   0   3    16533.29    16155.18    437.46 o 
  -1   0   3     3056.45     3250.30     91.13 o 
   0   0   3     2372.57     2526.77     35.23 o 
   1   0   3     3014.09     3098.55     23.66 o 
   2   0   3        0.04        4.12      8.54 o 
   3   0   3      565.75      572.13     12.66 o 
   4   0   3      235.60      227.55      8.03 o 
   5   0   3       41.37       42.33      7.52 o 
   6   0   3       39.70       47.22      9.02 o 
   7   0   3       34.68       32.28      8.26 o 
   8   0   3        2.03       -0.24      8.90 o 
  -8   1   3       14.54       26.07      9.85 o 
  -7   1   3       40.82       38.60      7.65 o 
  -6   1   3      901.73      903.10     11.84 o 
  -5   1   3        0.49        9.16      7.56 o 
  -4   1   3     1609.76     1625.75     18.01 o 
  -3   1   3        0.75        1.57      7.16 o 
  -2   1   3      286.84      277.56     10.08 o 
  -1   1   3      132.31      127.42     12.50 o 
   0   1   3     3391.19     3326.03     64.07 o 
   1   1   3       52.93       53.26     13.21 o 
   2   1   3      354.75      346.79     12.97 o 
   3   1   3      437.78      468.98     10.83 o 
   4   1   3       38.10       30.04      9.10 o 
   5   1   3        2.01        6.71      7.15 o 
   6   1   3       55.00       47.35     10.54 o 
   7   1   3        3.06       11.13     11.69 o 
  -9   2   3        8.83        5.99      8.78 o 
  -8   2   3       57.23       32.71      9.27 o 
  -7   2   3       20.92       22.03      7.93 o 
  -6   2   3       54.83       58.34      6.93 o 
  -5   2   3      266.60      266.52      7.67 o 
  -4   2   3       16.46       21.30      6.20 o 
  -3   2   3      386.38      335.94     14.32 o 
  -2   2   3        2.57        3.09      6.33 o 
  -1   2   3     1704.56     1511.14     58.08 o 
   0   2   3      268.55      234.77     10.28 o 
   1   2   3      612.55      659.52     21.08 o 
   2   2   3        8.25       -0.04      9.02 o 
   3   2   3      890.38      917.77     14.61 o 
   4   2   3      227.18      240.16     11.42 o 
   5   2   3        0.73        3.05     10.50 o 
   6   2   3       35.52       28.47     11.34 o 
   7   2   3        0.25        4.14     12.13 o 
  -9   3   3        0.23       -3.47      9.63 o 
  -8   3   3       43.31       40.54      8.85 o 
  -7   3   3        1.82        3.16      7.10 o 
  -6   3   3       53.17       44.15      6.34 o 
  -5   3   3       87.78       76.26      6.09 o 
  -4   3   3      897.82      911.44     20.79 o 
  -3   3   3      538.36      549.01      9.07 o 
  -2   3   3      520.92      465.23     23.73 o 
  -1   3   3     1701.84     1705.80     62.00 o 
   0   3   3      146.28      146.28      9.57 o 
   1   3   3        0.03        6.24      9.69 o 
   2   3   3      155.11      163.71     11.58 o 
   3   3   3       13.28       21.38     10.34 o 
   4   3   3       22.18       16.22     13.28 o 
   5   3   3       18.28       13.72     10.93 o 
   6   3   3       14.35       16.64     11.97 o 
  -9   4   3        4.81        8.06      8.24 o 
  -8   4   3       11.59       12.81      8.87 o 
  -7   4   3       97.47       79.61      6.15 o 
  -6   4   3       39.57       43.13      6.55 o 
  -5   4   3        1.55        5.32      6.26 o 
  -4   4   3      274.25      269.19      6.90 o 
  -3   4   3      598.57      588.32     18.95 o 
  -2   4   3        5.24       11.30      6.08 o 
  -1   4   3       10.45       17.57      5.91 o 
   0   4   3       20.43       24.20      8.08 o 
   1   4   3       14.09       18.17      8.06 o 
   2   4   3      199.37      180.31     12.18 o 
   3   4   3       16.47       18.96     10.75 o 
   4   4   3        9.52       20.28     10.97 o 
   5   4   3        8.70       10.05     11.85 o 
  -9   5   3        0.06        0.91      9.82 o 
  -8   5   3       37.60       36.32      6.72 o 
  -7   5   3       27.40       25.67      5.87 o 
  -6   5   3       28.58       31.96      6.08 o 
  -5   5   3        5.48        9.62      6.71 o 
  -4   5   3       16.93       22.96      5.81 o 
  -3   5   3      170.48      181.23      8.04 o 
  -2   5   3       62.62       48.61      6.45 o 
  -1   5   3        4.39        9.74      7.63 o 
   0   5   3       55.06       53.02      6.97 o 
   1   5   3       12.81        3.71      8.73 o 
   2   5   3      326.91      275.76     17.43 o 
   3   5   3        4.72        3.76     11.29 o 
   4   5   3        7.99        6.34     12.33 o 
  -8   6   3        0.02        8.12      7.94 o 
  -7   6   3       25.93       25.97      7.45 o 
  -6   6   3       44.68       40.94      9.07 o 
  -5   6   3       97.26      100.57      9.89 o 
  -4   6   3        2.08        8.85      5.51 o 
  -3   6   3       91.74      101.49      7.05 o 
  -2   6   3      294.45      330.79     22.85 o 
  -1   6   3      270.02      297.53     15.35 o 
   0   6   3       24.36       21.40      7.51 o 
   1   6   3        8.02        7.33      9.62 o 
   2   6   3        1.48        3.77     11.95 o 
   3   6   3        3.56       -3.28     12.16 o 
  -8   7   3        0.10        6.90      7.57 o 
  -7   7   3       20.55       24.52      7.10 o 
  -6   7   3       11.49       12.35      7.48 o 
  -5   7   3       37.58       41.99      7.63 o 
  -4   7   3       17.39       17.81      6.59 o 
  -3   7   3       54.75       57.75      7.70 o 
  -2   7   3       17.59       29.82      6.92 o 
  -1   7   3       26.77       26.22      7.80 o 
   0   7   3        5.42       11.59      7.55 o 
   1   7   3        1.94       -7.14     10.14 o 
   2   7   3        0.25       16.24     12.82 o 
  -7   8   3        1.82        1.47      6.63 o 
  -6   8   3        1.32       10.50      6.68 o 
  -5   8   3        5.31       18.55      8.06 o 
  -4   8   3        3.63       17.68      7.88 o 
  -3   8   3       36.14       28.78     10.22 o 
  -2   8   3        0.31        6.61      7.25 o 
  -1   8   3        1.77       -0.02      7.00 o 
   0   8   3       18.47       19.17     10.99 o 
  -5   9   3        2.17        4.04      7.22 o 
  -4   9   3        7.49       11.73      7.85 o 
  -3   9   3       12.24       14.22      8.75 o 
   2  -9   4        4.32        1.30      8.84 o 
   3  -9   4       21.10       17.25      7.75 o 
   4  -9   4        3.06        1.16      8.50 o 
   5  -9   4        0.13       11.30      7.65 o 
   6  -9   4        0.09        6.91      7.85 o 
  -1  -8   4        8.63        6.29      9.60 o 
   0  -8   4        1.38       -0.47      8.52 o 
   1  -8   4        1.42        7.94      8.09 o 
   2  -8   4       16.45       22.91      8.01 o 
   3  -8   4        0.13        7.72      6.58 o 
   4  -8   4        9.26       14.35      7.72 o 
   5  -8   4       16.36        3.23      7.19 o 
   6  -8   4       19.53       21.63      7.29 o 
   7  -8   4        0.21        1.08      8.16 o 
  -2  -7   4        0.07        2.67     10.00 o 
  -1  -7   4       15.14        8.05      8.33 o 
   0  -7   4        9.69        3.82      7.69 o 
   1  -7   4        3.60        2.84      7.67 o 
   2  -7   4        3.88       13.52      7.32 o 
   3  -7   4        0.18        0.38      5.67 o 
   4  -7   4        9.63       12.35      6.06 o 
   5  -7   4       21.09       24.93      7.35 o 
   6  -7   4       35.62       31.74      7.67 o 
   7  -7   4        0.47        0.37     11.83 o 
   8  -7   4       63.13       52.56      9.36 o 
  -3  -6   4       15.15       12.37     11.52 o 
  -2  -6   4        0.27        6.15      8.66 o 
  -1  -6   4       19.40       21.78      8.52 o 
   0  -6   4        0.03       -1.92      7.06 o 
   1  -6   4       12.40       18.50      7.43 o 
   2  -6   4      170.79      147.66     10.16 o 
   3  -6   4        4.02       16.59      6.45 o 
   4  -6   4       24.66       32.33      6.25 o 
   5  -6   4       30.35       31.32      6.53 o 
   6  -6   4      107.89      114.22      7.92 o 
   7  -6   4        0.05       -2.95      6.22 o 
   8  -6   4        0.36        4.27      6.95 o 
  -5  -5   4        2.83        6.07     13.10 o 
  -4  -5   4       34.28       29.13     12.20 o 
  -3  -5   4        9.80        3.23     10.42 o 
  -2  -5   4       32.57       26.01      7.89 o 
  -1  -5   4       36.06       35.41      7.95 o 
   0  -5   4        0.93        3.56      7.88 o 
   1  -5   4      204.74      201.69     13.57 o 
   2  -5   4       28.07       28.17      6.34 o 
   3  -5   4      262.16      267.20      8.12 o 
   4  -5   4      300.42      306.67      8.06 o 
   5  -5   4        0.67       13.98      6.70 o 
   6  -5   4       29.46       32.13      6.49 o 
   7  -5   4        4.88        8.34      5.68 o 
   8  -5   4        0.00        6.34      5.72 o 
   9  -5   4        3.53        2.29      6.98 o 
  -5  -4   4        3.62        5.17     14.60 o 
  -4  -4   4        2.31        5.65      9.31 o 
  -3  -4   4      137.99      140.88     11.70 o 
  -2  -4   4      237.05      226.10     11.96 o 
  -1  -4   4       13.02       16.71      8.37 o 
   0  -4   4      409.84      412.69     13.87 o 
   1  -4   4        6.24        3.10      6.39 o 
   2  -4   4        7.40        7.72      6.53 o 
   3  -4   4       68.49       65.02      6.15 o 
   4  -4   4       37.51       31.51      5.69 o 
   5  -4   4       78.62       75.65      6.48 o 
   6  -4   4       24.37       29.79      6.33 o 
   7  -4   4       72.86       71.44      7.19 o 
   8  -4   4       17.01        9.91      6.46 o 
   9  -4   4        2.15        9.49      6.89 o 
  -6  -3   4       23.19       27.28     21.26 o 
  -5  -3   4       13.00       11.92      9.48 o 
  -4  -3   4      148.65      148.93     10.25 o 
  -3  -3   4       48.67       45.14      8.96 o 
  -2  -3   4        1.38        3.33      8.14 o 
  -1  -3   4       90.59       92.02      8.34 o 
   0  -3   4     2029.56     1894.00     52.09 o 
   1  -3   4      874.73      812.83     24.16 o 
   2  -3   4      453.93      487.57     11.08 o 
   3  -3   4       36.74       22.54      5.59 o 
   4  -3   4       25.75       23.36      5.39 o 
   5  -3   4       21.06       28.27      6.09 o 
   6  -3   4      251.63      256.27      7.03 o 
   7  -3   4        4.70        0.95      7.28 o 
   8  -3   4       80.26       84.34      7.45 o 
   9  -3   4        0.43        3.28      7.62 o 
  -7  -2   4       14.86       16.23     10.18 o 
  -6  -2   4        5.85        4.48      9.37 o 
  -5  -2   4      102.92      106.15     10.83 o 
  -4  -2   4       69.71       67.46      7.71 o 
  -3  -2   4       26.23       21.54      9.42 o 
  -2  -2   4       98.17      102.73      9.87 o 
  -1  -2   4       68.48       77.87      8.91 o 
   0  -2   4     1417.66     1387.71     30.63 o 
   1  -2   4      956.48      860.18     80.52 o 
   2  -2   4      113.37      106.74      6.99 o 
   3  -2   4     2390.37     2401.72     24.19 o 
   4  -2   4       95.43       78.85      6.77 o 
   5  -2   4       90.65       88.45      6.36 o 
   6  -2   4        0.54        5.91      6.02 o 
   7  -2   4       13.68       16.16      6.49 o 
   8  -2   4       15.48       15.53      7.84 o 
  -7  -1   4        0.28        4.73      8.10 o 
  -6  -1   4       92.69       87.70      8.14 o 
  -5  -1   4        5.83       11.36      7.19 o 
  -4  -1   4       26.24       34.51      7.35 o 
  -3  -1   4       14.73       20.70     10.69 o 
  -2  -1   4      125.26      130.50     11.51 o 
  -1  -1   4     1124.03     1148.00     20.46 o 
   0  -1   4      269.68      263.31     12.38 o 
   1  -1   4      740.75      683.36     31.24 o 
   2  -1   4      313.73      299.28      9.04 o 
   3  -1   4      501.62      516.78     10.57 o 
   4  -1   4      120.11      140.99      6.47 o 
   5  -1   4       80.01       74.49      7.47 o 
   6  -1   4      173.39      169.22      8.03 o 
   7  -1   4        0.61        4.30      8.96 o 
   8  -1   4        4.56        3.48      8.54 o 
  -8   0   4        0.07        4.72      8.21 o 
  -7   0   4        0.91        1.18      8.20 o 
  -6   0   4       68.01       66.52      8.76 o 
  -5   0   4        2.83       15.31      8.05 o 
  -4   0   4     1194.63     1199.18     13.76 o 
  -3   0   4      120.12      116.37      8.73 o 
  -2   0   4     8530.84     8529.19    320.86 o 
  -1   0   4     1080.56      992.62     70.21 o 
   0   0   4      292.74      294.40     11.64 o 
   1   0   4     3360.58     3464.68     29.59 o 
   2   0   4     1732.09     1675.59     19.63 o 
   3   0   4      900.27      929.17     14.38 o 
   4   0   4       93.34       93.84      7.76 o 
   5   0   4      147.84      153.44      8.02 o 
   6   0   4       32.74       33.29      8.75 o 
   7   0   4        0.56        3.97     11.79 o 
   8   0   4        0.13        6.46      8.09 o 
  -8   1   4       74.29       56.74      9.95 o 
  -7   1   4      148.24      139.64      9.23 o 
  -6   1   4       98.85       99.64      8.40 o 
  -5   1   4       93.50       88.96      7.27 o 
  -4   1   4     1514.27     1594.18     39.10 o 
  -3   1   4        3.19        4.18      7.07 o 
  -2   1   4     1723.21     1714.01     32.42 o 
  -1   1   4     3371.32     3043.44     32.32 o 
   0   1   4     1197.44     1236.15     19.99 o 
   1   1   4      419.53      440.96     12.69 o 
   2   1   4     1048.20     1126.48     37.52 o 
   3   1   4       18.60       22.91      9.49 o 
   4   1   4      122.68      125.59     10.28 o 
   5   1   4        0.06        7.23      9.68 o 
   6   1   4        1.83        8.66      8.57 o 
   7   1   4        5.53       15.15      8.96 o 
  -9   2   4       23.38       25.06     10.09 o 
  -8   2   4       70.88       53.78      9.14 o 
  -7   2   4       30.82       34.80      6.96 o 
  -6   2   4       59.92       60.45      8.20 o 
  -5   2   4       20.46       29.06     10.07 o 
  -4   2   4        0.81        6.75      6.08 o 
  -3   2   4      788.70      851.54     11.44 o 
  -2   2   4      340.38      329.47      8.73 o 
  -1   2   4      806.94      800.83     26.15 o 
   0   2   4        1.32        3.40      8.80 o 
   1   2   4      212.69      208.82      9.59 o 
   2   2   4      950.13      976.93     18.06 o 
   3   2   4       36.27       39.26     10.12 o 
   4   2   4      217.88      242.08     11.73 o 
   5   2   4       10.39        8.18     10.21 o 
   6   2   4        0.03        3.93     11.34 o 
   7   2   4        0.07       13.81     12.30 o 
  -9   3   4        1.82        2.42      8.13 o 
  -8   3   4        0.87       13.59      8.77 o 
  -7   3   4        0.22      -10.87      7.70 o 
  -6   3   4      236.28      233.80      7.96 o 
  -5   3   4        1.92        5.20      7.18 o 
  -4   3   4      215.00      212.66      7.96 o 
  -3   3   4      526.59      501.46     16.25 o 
  -2   3   4       19.27       21.67      6.91 o 
  -1   3   4        0.83       10.57      7.48 o 
   0   3   4     1529.63     1500.90     71.51 o 
   1   3   4       68.90       72.05      9.91 o 
   2   3   4      578.97      606.66     45.24 o 
   3   3   4       65.71       61.06     10.90 o 
   4   3   4       19.81       20.36      9.02 o 
   5   3   4        0.60        4.53      9.21 o 
   6   3   4        5.95       19.71     12.04 o 
  -9   4   4        0.15        3.02      6.83 o 
  -8   4   4       13.80       13.50      7.81 o 
  -7   4   4       26.04       19.71      8.45 o 
  -6   4   4       34.39       32.44      7.10 o 
  -5   4   4       17.74       16.68      6.51 o 
  -4   4   4      442.42      438.05      7.05 o 
  -3   4   4      533.34      513.25     19.32 o 
  -2   4   4      515.91      500.59     19.84 o 
  -1   4   4      234.77      239.01      9.27 o 
   0   4   4      276.50      270.89     17.97 o 
   1   4   4        8.71       14.93      9.40 o 
   2   4   4        0.33        6.25      7.83 o 
   3   4   4       15.36       11.09     10.71 o 
   4   4   4        2.24        0.04     11.17 o 
   5   4   4       19.55       24.95     11.95 o 
  -9   5   4        1.47       -3.15      7.74 o 
  -8   5   4       43.70       35.43      7.93 o 
  -7   5   4      168.84      166.47     12.85 o 
  -6   5   4      148.38      164.53      8.83 o 
  -5   5   4        2.38       -0.82      6.21 o 
  -4   5   4       34.06       34.37      6.56 o 
  -3   5   4        4.87       17.21      7.43 o 
  -2   5   4       90.22       93.66      6.93 o 
  -1   5   4        0.04       -6.54      6.92 o 
   0   5   4        1.45       -2.06      7.41 o 
   1   5   4        4.50        3.59      9.44 o 
   2   5   4       30.23       27.78     11.26 o 
   3   5   4       15.34        0.73     11.61 o 
   4   5   4        0.11        9.13     11.89 o 
  -8   6   4        0.09        4.14      7.31 o 
  -7   6   4        6.09        1.43      6.92 o 
  -6   6   4        0.86        9.15      6.21 o 
  -5   6   4       23.50       23.92      6.19 o 
  -4   6   4       18.57       23.89      7.37 o 
  -3   6   4       16.17       15.17      5.43 o 
  -2   6   4      161.91      156.54     14.27 o 
  -1   6   4      122.32      133.37      8.25 o 
   0   6   4       16.43       15.10      7.86 o 
   1   6   4        5.19        3.65     10.07 o 
   2   6   4       31.12       24.42     12.81 o 
   3   6   4        3.27        2.91     16.17 o 
  -8   7   4        1.25       -0.01      7.40 o 
  -7   7   4        5.17       11.22      6.30 o 
  -6   7   4        2.36       -2.39      7.93 o 
  -5   7   4       95.33       92.16     17.56 o 
  -4   7   4       12.06       10.27      7.45 o 
  -3   7   4        3.13        3.49      6.78 o 
  -2   7   4       11.66       13.57      7.60 o 
  -1   7   4       12.21       12.17      7.62 o 
   0   7   4        0.04       -0.68      8.32 o 
   1   7   4        6.43        4.70     10.38 o 
   2   7   4        7.60        9.35     12.96 o 
  -7   8   4        0.00        9.56      7.51 o 
  -6   8   4        0.44       -2.92      8.10 o 
  -5   8   4        8.71       26.09      8.83 o 
  -4   8   4        5.75       18.87      7.84 o 
  -3   8   4        0.92        9.45      8.35 o 
  -2   8   4        4.10        7.25      8.25 o 
  -1   8   4        2.76       12.84      8.69 o 
   0   8   4       17.60       21.29     11.34 o 
  -4   9   4       12.84        9.07      7.84 o 
   2  -9   5        0.85        7.72      8.89 o 
   3  -9   5       14.95        7.15      8.60 o 
   4  -9   5        0.23       10.07      7.46 o 
   5  -9   5       20.52       26.29      8.73 o 
  -1  -8   5        6.53       11.84      9.76 o 
   0  -8   5        2.89        0.78      9.32 o 
   1  -8   5        0.62        5.23      8.05 o 
   2  -8   5        0.70        8.24      7.90 o 
   3  -8   5        1.60        3.95      7.77 o 
   4  -8   5        8.83        7.93      6.86 o 
   5  -8   5        7.58        4.55      6.64 o 
   6  -8   5        0.00        1.81      8.03 o 
   7  -8   5        4.20        1.45      8.37 o 
  -2  -7   5        1.28        6.11     10.35 o 
  -1  -7   5        9.03       10.01      8.76 o 
   0  -7   5        4.19       10.98      7.56 o 
   1  -7   5        7.96        8.78      7.56 o 
   2  -7   5       37.65       43.78      7.33 o 
   3  -7   5        1.85        5.45      7.58 o 
   4  -7   5        0.08        7.41      7.44 o 
   5  -7   5       25.14       22.35      7.88 o 
   6  -7   5      105.88      104.97     11.99 o 
   7  -7   5        6.69        5.07      7.74 o 
   8  -7   5       10.62        5.66      6.66 o 
  -3  -6   5       18.91       14.45     11.10 o 
  -2  -6   5        0.35        9.64      8.51 o 
  -1  -6   5        0.01        8.37      7.95 o 
   0  -6   5       25.74       24.59      7.32 o 
   1  -6   5       70.80       64.78      7.79 o 
   2  -6   5      156.93      163.52      8.03 o 
   3  -6   5      126.47      112.62      8.62 o 
   4  -6   5       81.95       88.76      6.82 o 
   5  -6   5      108.25      124.58      7.45 o 
   6  -6   5        0.10       11.56      8.21 o 
   7  -6   5       18.89       28.51      7.44 o 
   8  -6   5        2.28        5.53      7.17 o 
  -5  -5   5        2.32        4.96     13.88 o 
  -4  -5   5        5.22        2.16     10.37 o 
  -3  -5   5        0.47        8.50     10.91 o 
  -2  -5   5      212.65      200.06     12.88 o 
  -1  -5   5      498.70      506.71     38.19 o 
   0  -5   5       40.04       35.97      7.91 o 
   1  -5   5       72.51       77.54      7.42 o 
   2  -5   5       54.37       55.60      6.43 o 
   3  -5   5      343.16      309.25     24.92 o 
   4  -5   5      150.53      162.05      7.49 o 
   5  -5   5        1.54        5.32      7.74 o 
   6  -5   5       83.52       90.71      6.60 o 
   7  -5   5       13.14       10.04      6.51 o 
   8  -5   5       12.16       14.65      7.65 o 
   9  -5   5        0.01       -0.44      6.89 o 
  -5  -4   5       46.87       34.32     10.99 o 
  -4  -4   5        0.13        7.48      9.49 o 
  -3  -4   5       24.51       22.93      9.53 o 
  -2  -4   5       35.01       35.98      7.95 o 
  -1  -4   5      134.79      148.30      9.12 o 
   0  -4   5       97.49       98.20      7.74 o 
   1  -4   5       60.36       65.41      6.83 o 
   2  -4   5      649.41      649.69      9.01 o 
   3  -4   5      143.41      155.78      7.18 o 
   4  -4   5        4.23        6.79      7.06 o 
   5  -4   5      113.62      123.15      6.61 o 
   6  -4   5       26.37       30.71      5.73 o 
   7  -4   5       26.15       26.51      6.37 o 
   8  -4   5       97.11      101.66      8.21 o 
   9  -4   5       17.07       18.34      8.71 o 
  -6  -3   5        0.15        2.38      9.98 o 
  -5  -3   5        1.50        4.62      9.28 o 
  -4  -3   5        3.94        0.92      9.75 o 
  -3  -3   5        0.67        4.00      9.32 o 
  -2  -3   5      302.56      320.42     13.83 o 
  -1  -3   5      503.93      530.20     22.90 o 
   0  -3   5      141.98      140.46      8.41 o 
   1  -3   5      151.73      147.33      8.05 o 
   2  -3   5       64.24       73.24      6.84 o 
   3  -3   5      106.46       99.85      6.29 o 
   4  -3   5     1859.90     1841.94     24.48 o 
   5  -3   5       15.64       17.89      5.95 o 
   6  -3   5      208.34      218.90      7.52 o 
   7  -3   5       18.03       26.24      7.12 o 
   8  -3   5        0.78        8.08      7.86 o 
   9  -3   5        0.04        0.40      7.81 o 
  -7  -2   5        1.08        5.86     10.07 o 
  -6  -2   5       11.66       15.47      8.56 o 
  -5  -2   5        5.91       15.28      8.02 o 
  -4  -2   5      221.78      220.23      9.18 o 
  -3  -2   5       12.24       13.02      9.24 o 
  -2  -2   5       11.29       10.12      7.74 o 
  -1  -2   5        5.65        3.39      7.29 o 
   0  -2   5     1408.87     1414.74     44.37 o 
   1  -2   5      229.70      211.97     10.02 o 
   2  -2   5     1355.79     1275.19     44.29 o 
   3  -2   5       27.32       27.51      6.12 o 
   4  -2   5        7.73       14.22      5.20 o 
   5  -2   5      346.37      362.73     10.58 o 
   6  -2   5        0.20        0.00      6.05 o 
   7  -2   5       28.70       33.39      7.40 o 
   8  -2   5        8.84        9.13      7.65 o 
  -7  -1   5        5.83        9.00      8.85 o 
  -6  -1   5       30.52       34.97      8.39 o 
  -5  -1   5       40.46       35.04      7.87 o 
  -4  -1   5       13.95       16.89      7.36 o 
  -3  -1   5       14.85       28.31      8.43 o 
  -2  -1   5      803.56      784.78     33.36 o 
  -1  -1   5        1.64        1.14     13.12 o 
   0  -1   5     8741.43     8723.62    389.08 o 
   1  -1   5       50.32       51.95      8.62 o 
   2  -1   5      489.52      493.15      9.56 o 
   3  -1   5     1068.09     1085.93     11.23 o 
   4  -1   5      157.65      158.55      7.36 o 
   5  -1   5        2.98        1.43      6.93 o 
   6  -1   5        0.01       -1.84      8.15 o 
   7  -1   5        5.10        6.25      6.83 o 
   8  -1   5       15.43       16.58      9.52 o 
  -8   0   5        0.96        7.64      8.51 o 
  -7   0   5        0.02        3.32      7.44 o 
  -6   0   5        2.19       -2.08      7.76 o 
  -5   0   5       24.46       25.64      8.18 o 
  -4   0   5     1303.53     1329.66     29.34 o 
  -3   0   5       11.14       17.65      8.22 o 
  -2   0   5      109.42      112.46     13.79 o 
  -1   0   5      102.25       92.62     13.35 o 
   0   0   5       62.86       64.60      9.95 o 
   1   0   5     2409.90     2405.57     74.32 o 
   2   0   5      285.21      308.66     12.76 o 
   3   0   5      527.78      527.51     12.78 o 
   4   0   5       99.93       90.85      7.64 o 
   5   0   5        9.41        5.44      6.72 o 
   6   0   5       74.58       72.68      9.12 o 
   7   0   5        0.38        9.97      9.63 o 
   8   0   5        1.36       12.15      9.25 o 
  -8   1   5       27.24       29.98      9.95 o 
  -7   1   5       41.16       45.02      8.72 o 
  -6   1   5      607.06      562.56      9.61 o 
  -5   1   5       17.81       16.88      7.52 o 
  -4   1   5      679.91      650.80     19.06 o 
  -3   1   5       18.86       30.68      8.63 o 
  -2   1   5      197.43      200.35     11.09 o 
  -1   1   5      135.87      110.96     17.45 o 
   0   1   5     1293.80     1305.07     57.10 o 
   1   1   5      116.25      102.63     10.07 o 
   2   1   5       55.70       60.35      8.28 o 
   3   1   5      636.29      653.75     17.39 o 
   4   1   5      255.22      256.77      9.48 o 
   5   1   5       46.59       45.17      8.27 o 
   6   1   5        4.81        7.99      7.52 o 
   7   1   5       21.14       26.61      8.58 o 
  -8   2   5        1.38        4.46      8.76 o 
  -7   2   5       41.08       40.64      8.60 o 
  -6   2   5       16.36       14.17      7.10 o 
  -5   2   5       71.25       70.56     11.67 o 
  -4   2   5      138.28      142.16      7.88 o 
  -3   2   5      277.05      296.95      9.34 o 
  -2   2   5      467.89      425.95     16.73 o 
  -1   2   5      404.48      376.65     18.74 o 
   0   2   5      673.58      661.76     21.59 o 
   1   2   5      327.57      329.88     15.97 o 
   2   2   5      508.87      531.45     11.88 o 
   3   2   5        0.63       17.33     10.08 o 
   4   2   5       13.30       18.09     10.24 o 
   5   2   5        2.61        8.79     10.37 o 
   6   2   5        7.03        3.81     11.01 o 
   7   2   5        3.09       -4.55     12.57 o 
  -9   3   5        9.34       11.98      7.83 o 
  -8   3   5        0.14       11.13      8.86 o 
  -7   3   5       97.52       83.18      7.55 o 
  -6   3   5       13.28       12.86      7.15 o 
  -5   3   5       46.98       53.43      7.34 o 
  -4   3   5       10.80       15.21      5.57 o 
  -3   3   5       15.91       14.34      6.00 o 
  -2   3   5      624.29      646.53     19.22 o 
  -1   3   5        0.62        6.29      5.73 o 
   0   3   5      383.89      407.51     17.18 o 
   1   3   5      287.40      283.54     10.81 o 
   2   3   5        0.04       -8.31     11.29 o 
   3   3   5       11.99       27.84     10.94 o 
   4   3   5       18.34       20.59     10.15 o 
   5   3   5        6.90       20.77     11.17 o 
   6   3   5        2.96       11.60     11.85 o 
  -9   4   5        0.04        6.54     10.08 o 
  -8   4   5        0.63        8.19      8.88 o 
  -7   4   5        0.46       13.47      7.40 o 
  -6   4   5      453.02      463.45     24.53 o 
  -5   4   5       25.90       27.33      6.57 o 
  -4   4   5      477.06      520.36     26.50 o 
  -3   4   5      265.71      258.99      7.41 o 
  -2   4   5       44.54       53.25      6.33 o 
  -1   4   5      170.38      162.21     11.02 o 
   0   4   5       91.68       92.29      9.27 o 
   1   4   5       35.31       41.88     10.32 o 
   2   4   5       62.52       66.09     19.70 o 
   3   4   5       48.17       38.18     17.21 o 
   4   4   5       20.83       22.96     11.49 o 
   5   4   5        4.43        2.10     12.22 o 
  -9   5   5        9.49       13.66      8.78 o 
  -8   5   5       12.97        1.63      8.10 o 
  -7   5   5       35.70       35.25      5.74 o 
  -6   5   5       31.65       21.99      5.53 o 
  -5   5   5       75.26       83.09      7.39 o 
  -4   5   5      107.17      122.13      7.24 o 
  -3   5   5      259.54      259.71      8.20 o 
  -2   5   5       54.77       56.65      5.69 o 
  -1   5   5       58.72       57.56      7.65 o 
   0   5   5      402.75      415.87     33.73 o 
   1   5   5       14.28       21.30      8.18 o 
   2   5   5       50.13       59.08     17.29 o 
   3   5   5        0.02       15.63     11.53 o 
   4   5   5        0.38        8.24     12.06 o 
  -8   6   5        1.95       -0.77      9.66 o 
  -7   6   5       54.44       52.52      7.07 o 
  -6   6   5        1.91       10.42      7.06 o 
  -5   6   5        1.74       20.14      6.22 o 
  -4   6   5        5.89        7.29      7.27 o 
  -3   6   5       67.84       75.77      8.95 o 
  -2   6   5      305.81      314.21     21.34 o 
  -1   6   5        0.09       -3.45      7.51 o 
   0   6   5       13.95       12.58      9.35 o 
   1   6   5        3.72        5.94      8.51 o 
   2   6   5        2.59       10.44     11.79 o 
   3   6   5        1.11        9.71     11.53 o 
  -8   7   5        0.69        7.38      7.56 o 
  -7   7   5       40.04       38.16     13.02 o 
  -6   7   5        2.49       15.94      6.90 o 
  -5   7   5        2.64        5.18      6.88 o 
  -4   7   5       25.18       15.14      7.72 o 
  -3   7   5        8.20       14.80      7.49 o 
  -2   7   5        0.01       13.00      7.59 o 
  -1   7   5       26.13       25.63      6.85 o 
   0   7   5        0.43        4.73     10.20 o 
   1   7   5       47.06       26.19     11.05 o 
   2   7   5       13.21       -0.57     13.37 o 
  -7   8   5        0.30        2.01      7.66 o 
  -6   8   5        0.10        2.29      7.38 o 
  -5   8   5       35.11       28.69      6.28 o 
  -4   8   5       17.96       11.19      6.07 o 
  -3   8   5        2.92        6.44      6.04 o 
  -2   8   5       33.27       28.01      8.53 o 
  -1   8   5        0.09        5.24      9.95 o 
   0   8   5        0.66        7.94     11.01 o 
   2  -9   6        0.02        7.03      8.72 o 
   3  -9   6        6.38       15.57      8.67 o 
   4  -9   6        0.34        3.57      8.48 o 
   5  -9   6        0.04       14.75      8.60 o 
   0  -8   6        6.49       10.78      8.77 o 
   1  -8   6        3.29        2.61      8.18 o 
   2  -8   6        0.07        5.09      6.87 o 
   3  -8   6        6.68        9.68      6.50 o 
   4  -8   6       19.01       20.57      8.02 o 
   5  -8   6       25.50       23.85      9.22 o 
   6  -8   6        0.74        6.28      7.79 o 
   7  -8   6       13.30       12.17      8.37 o 
  -2  -7   6        5.16        7.88      9.58 o 
  -1  -7   6       44.33       28.23      8.77 o 
   0  -7   6        9.35       18.76      7.75 o 
   1  -7   6       15.96       17.38      7.57 o 
   2  -7   6       30.43       31.85      6.60 o 
   3  -7   6       39.20       30.88      6.46 o 
   4  -7   6      116.59      108.37     11.65 o 
   5  -7   6        9.50       10.65      6.66 o 
   6  -7   6       32.83       46.61      7.64 o 
   7  -7   6        9.78       22.21      7.25 o 
   8  -7   6        1.02        6.79      7.48 o 
  -3  -6   6        0.01       11.46     11.06 o 
  -2  -6   6       10.24       12.37      9.02 o 
  -1  -6   6        9.47        8.64      7.55 o 
   0  -6   6      123.90      130.14      8.37 o 
   1  -6   6       57.49       57.80      7.54 o 
   2  -6   6      222.92      214.14      7.43 o 
   3  -6   6      168.59      174.52      7.66 o 
   4  -6   6       43.44       41.56      5.87 o 
   5  -6   6      101.58      119.30      7.59 o 
   6  -6   6        3.99        5.70      5.45 o 
   7  -6   6       20.57       23.45      6.74 o 
   8  -6   6       39.05       37.71      7.95 o 
  -5  -5   6       11.41        8.69     15.97 o 
  -4  -5   6        8.68        7.86     10.86 o 
  -3  -5   6        4.87        2.43     10.32 o 
  -2  -5   6      175.49      161.93      9.66 o 
  -1  -5   6       33.19       42.00      8.24 o 
   0  -5   6       53.88       51.71      7.57 o 
   1  -5   6      459.46      462.00     21.25 o 
   2  -5   6        1.07       -0.49      5.91 o 
   3  -5   6        1.78        0.74      6.13 o 
   4  -5   6       85.15       89.31      5.65 o 
   5  -5   6       23.62       18.84      6.11 o 
   6  -5   6        4.96       13.34      6.21 o 
   7  -5   6       77.84       80.57      7.55 o 
   8  -5   6        0.27       -2.81      6.93 o 
   9  -5   6        0.65       10.34      8.39 o 
  -5  -4   6       21.56       14.24     13.45 o 
  -4  -4   6        0.45        0.68     10.46 o 
  -3  -4   6       23.53       24.89      8.98 o 
  -2  -4   6       18.55       14.31      9.18 o 
  -1  -4   6        3.04        2.85      8.12 o 
   0  -4   6        4.02        2.26      7.14 o 
   1  -4   6       94.18      112.69      7.66 o 
   2  -4   6      168.04      153.88      6.81 o 
   3  -4   6      199.88      197.77     15.43 o 
   4  -4   6      101.14       97.84      6.52 o 
   5  -4   6       51.89       58.33      7.06 o 
   6  -4   6       57.20       56.60      6.35 o 
   7  -4   6        6.81        9.94      6.29 o 
   8  -4   6        0.64       -1.28      7.68 o 
   9  -4   6        0.57        7.00      8.60 o 
  -6  -3   6       18.11       16.56     10.26 o 
  -5  -3   6       30.77       24.38      9.39 o 
  -4  -3   6       15.16       18.87      9.50 o 
  -3  -3   6        3.77        9.49     10.01 o 
  -2  -3   6       25.22       24.82      8.84 o 
  -1  -3   6       17.81       26.81      8.22 o 
   0  -3   6      261.43      246.13      9.32 o 
   1  -3   6      186.24      193.35     13.52 o 
   2  -3   6      193.76      194.29      8.55 o 
   3  -3   6      325.29      306.21     12.79 o 
   4  -3   6        3.00        7.88      6.62 o 
   5  -3   6      191.18      182.88      6.15 o 
   6  -3   6       24.18       37.91      6.79 o 
   7  -3   6        6.07       18.66      6.24 o 
   8  -3   6        9.73       11.30      6.42 o 
  -7  -2   6        0.27        3.70      9.94 o 
  -6  -2   6        5.71        1.35      8.60 o 
  -5  -2   6        8.07        9.80      8.29 o 
  -4  -2   6      203.86      227.85     10.93 o 
  -3  -2   6       41.52       47.19     12.05 o 
  -2  -2   6      776.95      814.77     20.37 o 
  -1  -2   6      105.73       99.63     10.29 o 
   0  -2   6      529.15      531.74     18.59 o 
   1  -2   6      312.52      307.01     10.18 o 
   2  -2   6       79.84       86.63      7.04 o 
   3  -2   6      546.50      539.76      8.96 o 
   4  -2   6        1.62        1.19      6.36 o 
   5  -2   6       77.62       77.61      6.22 o 
   6  -2   6      320.72      314.17     11.88 o 
   7  -2   6        7.38       14.51      7.24 o 
   8  -2   6        3.32       11.01      7.83 o 
  -7  -1   6        3.88        3.98      8.56 o 
  -6  -1   6       12.39       19.25      7.84 o 
  -5  -1   6       48.64       43.91      8.05 o 
  -4  -1   6      351.10      359.80      9.87 o 
  -3  -1   6      216.48      228.48     11.83 o 
  -2  -1   6     1528.86     1589.71     36.50 o 
  -1  -1   6      794.71      798.54     17.00 o 
   0  -1   6      176.10      167.66      9.26 o 
   1  -1   6       13.29       22.70      7.10 o 
   2  -1   6     1338.95     1291.10     18.95 o 
   3  -1   6       97.18      119.28      6.67 o 
   4  -1   6       31.56       45.61      6.09 o 
   5  -1   6      104.17      114.71      7.94 o 
   6  -1   6       15.13       17.34      8.65 o 
   7  -1   6       11.34        8.74      6.81 o 
   8  -1   6        3.98        0.47      7.21 o 
  -8   0   6        0.94        4.45      8.59 o 
  -7   0   6        2.81        8.40      7.67 o 
  -6   0   6      128.24      126.25      9.51 o 
  -5   0   6        7.86       13.24      8.04 o 
  -4   0   6      124.47      121.86      7.53 o 
  -3   0   6        1.99        9.72      9.72 o 
  -2   0   6       14.96       12.31     12.17 o 
  -1   0   6      224.54      238.39     14.53 o 
   0   0   6       61.67       67.57      9.61 o 
   1   0   6      438.76      431.10     11.41 o 
   2   0   6     1273.54     1287.24     12.89 o 
   3   0   6        6.95       12.84      5.92 o 
   4   0   6        3.15        4.09      7.16 o 
   5   0   6       33.45       47.05      7.81 o 
   6   0   6       12.88       17.26      8.07 o 
   7   0   6        6.19        7.10      9.78 o 
   8   0   6        1.30       -1.35      9.41 o 
  -8   1   6       44.15       35.97      9.66 o 
  -7   1   6        4.38        3.59      8.41 o 
  -6   1   6      111.23      110.86      7.90 o 
  -5   1   6       33.43       32.55      7.63 o 
  -4   1   6      415.96      436.04     10.36 o 
  -3   1   6       25.90       28.42      8.70 o 
  -2   1   6     3492.94     3318.03    192.62 o 
  -1   1   6      193.60      176.21     17.54 o 
   0   1   6      967.69      941.21     22.18 o 
   1   1   6      212.59      228.72     10.97 o 
   2   1   6        2.19        3.30      7.79 o 
   3   1   6      145.65      137.03      9.01 o 
   4   1   6        0.11        5.49      7.39 o 
   5   1   6       30.56       34.61      8.21 o 
   6   1   6       27.68       24.26      8.95 o 
   7   1   6        0.96        1.60      8.84 o 
  -8   2   6        4.64        4.79      9.26 o 
  -7   2   6       63.34       76.41      8.70 o 
  -6   2   6      131.16      139.90      8.46 o 
  -5   2   6        1.23        1.53      8.01 o 
  -4   2   6        2.65        6.46      7.13 o 
  -3   2   6       37.08       28.95      6.86 o 
  -2   2   6      221.78      212.63     10.11 o 
  -1   2   6        0.65        4.88      9.51 o 
   0   2   6       92.24       98.48      9.70 o 
   1   2   6      250.58      244.25      9.11 o 
   2   2   6      653.89      653.45     10.43 o 
   3   2   6       56.30       52.54     11.27 o 
   4   2   6      239.80      244.99     10.05 o 
   5   2   6        1.40        1.96     10.37 o 
   6   2   6        0.59       13.39     11.25 o 
   7   2   6       12.36       12.10     10.10 o 
  -9   3   6        0.04        5.53      9.91 o 
  -8   3   6        0.56        8.72      9.11 o 
  -7   3   6       56.57       56.60      6.56 o 
  -6   3   6        1.20       11.21      9.25 o 
  -5   3   6        0.38        2.38      7.16 o 
  -4   3   6        6.45        5.19      6.16 o 
  -3   3   6      756.64      712.21     33.09 o 
  -2   3   6       70.83       83.00      9.10 o 
  -1   3   6     1354.69     1273.61     50.96 o 
   0   3   6     1714.91     1757.72     91.89 o 
   1   3   6      112.23      114.54      7.78 o 
   2   3   6        0.78        4.20     12.02 o 
   3   3   6       59.20       51.62      9.33 o 
   4   3   6       21.71       29.34     17.08 o 
   5   3   6        2.65        6.78      9.41 o 
   6   3   6        8.17        6.09     10.14 o 
  -9   4   6        2.06       -4.54      9.73 o 
  -8   4   6       13.40       12.53      9.45 o 
  -7   4   6       67.45       66.62      8.80 o 
  -6   4   6      106.92       98.91      7.85 o 
  -5   4   6       13.46       15.03      5.66 o 
  -4   4   6      115.33      108.26     14.14 o 
  -3   4   6      180.89      173.92      8.89 o 
  -2   4   6       17.54       19.47      7.08 o 
  -1   4   6       70.52       69.95      7.54 o 
   0   4   6       95.57       89.18      8.34 o 
   1   4   6       24.21       27.20      8.86 o 
   2   4   6       17.23       28.26     15.14 o 
   3   4   6       43.13       32.52     11.25 o 
   4   4   6        0.01        2.05     11.43 o 
   5   4   6        2.47        0.39     11.89 o 
  -8   5   6        2.39       -0.19      9.33 o 
  -7   5   6        6.28       14.90      7.55 o 
  -6   5   6        0.66        5.36      6.46 o 
  -5   5   6      118.74      150.68     19.87 o 
  -4   5   6       20.69       19.44      5.97 o 
  -3   5   6       10.88       18.77      6.08 o 
  -2   5   6       14.39        6.15      6.50 o 
  -1   5   6       93.09       92.33      7.43 o 
   0   5   6      397.84      388.97     15.91 o 
   1   5   6       33.86       40.92      9.48 o 
   2   5   6       50.26       36.13     11.30 o 
   3   5   6       10.25       14.77      9.46 o 
   4   5   6        0.15       13.16     11.88 o 
  -8   6   6        0.10       13.04      9.62 o 
  -7   6   6        3.80       -7.02      6.41 o 
  -6   6   6        0.46       -1.33      6.52 o 
  -5   6   6        0.46        7.23      7.23 o 
  -4   6   6      114.13      128.61      7.19 o 
  -3   6   6       26.89       29.78      5.47 o 
  -2   6   6      151.70      159.80     11.41 o 
  -1   6   6        8.08        7.97      7.67 o 
   0   6   6        1.66       11.54      9.29 o 
   1   6   6        2.85        5.30      9.71 o 
   2   6   6        8.38        9.61     12.25 o 
   3   6   6        3.69        7.99     12.75 o 
  -8   7   6       10.28       17.66      8.74 o 
  -7   7   6       10.19       14.38      8.05 o 
  -6   7   6        1.43        5.70      6.77 o 
  -5   7   6        5.30        9.36      6.90 o 
  -4   7   6        1.68        4.77      6.74 o 
  -3   7   6       89.51       81.26      6.55 o 
  -2   7   6        6.94       13.21      7.62 o 
  -1   7   6       16.78       21.32      9.69 o 
   0   7   6        0.55        6.26      9.48 o 
   1   7   6        2.44       13.90     10.93 o 
  -6   8   6        0.00       12.85      7.54 o 
  -5   8   6       20.42       10.02      7.35 o 
  -4   8   6        1.12        4.63      7.43 o 
  -3   8   6        6.49       -2.18      8.27 o 
  -2   8   6       24.32       37.93      9.78 o 
  -1   8   6        3.36        0.53     10.91 o 
   2  -9   7        0.21        6.03      8.91 o 
   3  -9   7        5.81        3.39      8.69 o 
   4  -9   7        4.13        4.05      7.62 o 
   5  -9   7        0.06        7.80      8.58 o 
   0  -8   7        6.69       12.56      8.96 o 
   1  -8   7        0.31       -3.20      8.37 o 
   2  -8   7        0.19       -1.43      7.71 o 
   3  -8   7       28.28       28.33      7.11 o 
   4  -8   7       22.95       20.55      6.58 o 
   5  -8   7        2.48       -2.10      6.62 o 
   6  -8   7        0.37        1.31      7.91 o 
   7  -8   7        4.05        1.33      7.56 o 
  -2  -7   7        3.24        7.96     10.89 o 
  -1  -7   7        0.33        7.47      8.61 o 
   0  -7   7        0.14       -0.13      8.00 o 
   1  -7   7       25.59       30.70      6.90 o 
   2  -7   7        6.56        5.49      7.19 o 
   3  -7   7       29.68       21.42      6.15 o 
   4  -7   7       16.62       17.35      6.47 o 
   5  -7   7        0.20        5.10      6.49 o 
   6  -7   7       54.94       57.24      7.56 o 
   7  -7   7       21.77       22.38      7.17 o 
   8  -7   7        0.41       14.81      7.74 o 
  -3  -6   7        0.03        0.40     11.04 o 
  -2  -6   7        0.04        5.15      8.38 o 
  -1  -6   7        3.91        8.49      7.63 o 
   0  -6   7      158.06      153.52      9.18 o 
   1  -6   7       86.12       92.86      8.02 o 
   2  -6   7      229.26      223.24      9.93 o 
   3  -6   7       48.03       50.21      7.37 o 
   4  -6   7       81.03       85.77      7.49 o 
   5  -6   7        1.51        0.91      6.54 o 
   6  -6   7        6.65        6.21      6.45 o 
   7  -6   7        0.60        3.68      5.81 o 
   8  -6   7        0.12        9.07      7.16 o 
  -4  -5   7       25.97       13.24     12.02 o 
  -3  -5   7       65.46       59.25     10.89 o 
  -2  -5   7        2.90        6.71      8.28 o 
  -1  -5   7       27.51       28.00      8.24 o 
   0  -5   7        9.73       15.59      6.83 o 
   1  -5   7       36.25       37.33      6.73 o 
   2  -5   7       10.64       18.69      7.28 o 
   3  -5   7       44.34       42.20      5.61 o 
   4  -5   7      217.82      239.10      9.64 o 
   5  -5   7      193.17      194.01      7.16 o 
   6  -5   7        2.53       11.70      7.10 o 
   7  -5   7       20.93       22.67      7.29 o 
   8  -5   7        3.97       15.17      7.15 o 
  -5  -4   7        8.59       12.35     10.56 o 
  -4  -4   7        1.15        5.99     11.13 o 
  -3  -4   7        5.78       15.91      9.84 o 
  -2  -4   7       80.49       73.34      8.83 o 
  -1  -4   7       21.22       24.40      8.01 o 
   0  -4   7      179.56      175.40      8.33 o 
   1  -4   7      351.33      331.91     13.73 o 
   2  -4   7       54.57       54.41      5.74 o 
   3  -4   7      285.69      305.19      8.83 o 
   4  -4   7       76.76       66.38      6.04 o 
   5  -4   7       12.79       15.75      6.84 o 
   6  -4   7       19.73       24.50      6.90 o 
   7  -4   7       10.20       10.30      6.27 o 
   8  -4   7       26.39       32.36      7.84 o 
  -6  -3   7       14.51       10.62      9.60 o 
  -5  -3   7        6.58        8.84      8.61 o 
  -4  -3   7        0.04        3.09     13.69 o 
  -3  -3   7       79.64       86.86     10.78 o 
  -2  -3   7     1074.20     1102.07     67.97 o 
  -1  -3   7        1.22        2.89      8.45 o 
   0  -3   7      360.07      351.05      8.56 o 
   1  -3   7      322.15      297.79      8.86 o 
   2  -3   7        2.69       13.55      7.07 o 
   3  -3   7      402.19      417.36      7.75 o 
   4  -3   7      870.96      794.90     15.44 o 
   5  -3   7       67.05       73.02      6.78 o 
   6  -3   7        1.59        9.04      5.56 o 
   7  -3   7        0.20        1.43      7.00 o 
   8  -3   7        7.65       14.67      8.34 o 
  -7  -2   7        1.41        6.20      9.86 o 
  -6  -2   7       16.94       15.78      8.16 o 
  -5  -2   7        0.16       -0.04      9.14 o 
  -4  -2   7       82.17       83.12     10.11 o 
  -3  -2   7       56.83       59.52     10.10 o 
  -2  -2   7      323.00      331.14     14.24 o 
  -1  -2   7        4.94        1.70     10.62 o 
   0  -2   7     1322.60     1349.05     28.66 o 
   1  -2   7     1593.63     1561.08     41.72 o 
   2  -2   7      160.19      165.95      9.06 o 
   3  -2   7      139.99      145.33      8.12 o 
   4  -2   7       50.83       50.65     10.85 o 
   5  -2   7       21.17       19.87      5.55 o 
   6  -2   7       47.18       38.99      7.16 o 
   7  -2   7       18.07       22.67      6.76 o 
   8  -2   7        1.49       11.62      8.07 o 
  -7  -1   7        0.01        1.03      8.81 o 
  -6  -1   7        6.28        7.44      7.59 o 
  -5  -1   7        3.05        7.03      7.49 o 
  -4  -1   7      367.42      383.87     11.35 o 
  -3  -1   7      260.03      262.12     11.33 o 
  -2  -1   7      602.55      605.22     41.24 o 
  -1  -1   7      327.85      338.49     12.45 o 
   0  -1   7      291.80      273.38     10.29 o 
   1  -1   7      350.61      353.72      9.31 o 
   2  -1   7      290.13      292.37      8.31 o 
   3  -1   7     1318.75     1306.35     24.97 o 
   4  -1   7      250.18      236.38      6.94 o 
   5  -1   7        0.02        6.50      6.69 o 
   6  -1   7      349.83      354.68     13.17 o 
   7  -1   7       27.73       19.59      8.29 o 
   8  -1   7       10.35       10.69     10.40 o 
  -8   0   7        3.49       12.50      8.78 o 
  -7   0   7        9.15        4.96      7.57 o 
  -6   0   7       11.52       17.68      8.50 o 
  -5   0   7       17.35       22.06      6.59 o 
  -4   0   7      283.70      284.09      8.99 o 
  -3   0   7      126.63      124.34     11.19 o 
  -2   0   7     1541.68     1442.26     71.11 o 
  -1   0   7      659.83      643.73     23.45 o 
   0   0   7     1563.47     1574.44     40.95 o 
   1   0   7      267.31      268.21      8.88 o 
   2   0   7     1964.07     1960.79     58.38 o 
   3   0   7      491.84      468.23      8.31 o 
   4   0   7      413.59      409.01     16.50 o 
   5   0   7       18.70       15.01      6.70 o 
   6   0   7        1.29       16.11      8.06 o 
   7   0   7       20.38       26.86     10.10 o 
   8   0   7        7.63       11.63      9.85 o 
  -8   1   7       17.83       12.56      9.52 o 
  -7   1   7       15.11       11.44      8.69 o 
  -6   1   7       10.43        8.16      8.11 o 
  -5   1   7       13.93       16.37      6.55 o 
  -4   1   7       93.39       79.20      8.40 o 
  -3   1   7     1470.91     1604.33     53.22 o 
  -2   1   7       54.35       60.26     10.03 o 
  -1   1   7     2640.52     2280.28    146.39 o 
   0   1   7      813.49      859.76     17.27 o 
   1   1   7       74.31       79.09      9.63 o 
   2   1   7      171.14      174.88     11.99 o 
   3   1   7      214.00      236.57      9.90 o 
   4   1   7      158.22      157.72     12.56 o 
   5   1   7        6.37        2.30     10.27 o 
   6   1   7        0.72       16.62     12.54 o 
   7   1   7        0.22       -1.72     11.88 o 
  -8   2   7       11.53        8.97      9.13 o 
  -7   2   7       18.67        8.35      7.28 o 
  -6   2   7       26.65       20.72      7.84 o 
  -5   2   7       50.88       47.64      8.26 o 
  -4   2   7       22.28       29.55      8.20 o 
  -3   2   7       56.36       52.14      7.38 o 
  -2   2   7      598.39      548.74     16.15 o 
  -1   2   7       42.71       33.07      8.30 o 
   0   2   7       34.21       34.39      9.22 o 
   1   2   7       19.68       25.88      7.35 o 
   2   2   7     1238.88     1306.70     46.36 o 
   3   2   7       13.97       33.51     10.66 o 
   4   2   7        4.11        5.40     10.38 o 
   5   2   7      109.19      109.33     11.24 o 
   6   2   7        7.87       16.47     11.24 o 
  -8   3   7        1.48        6.35      6.78 o 
  -7   3   7       20.24       21.12      7.49 o 
  -6   3   7        0.07        2.53      8.00 o 
  -5   3   7      348.92      358.03     10.06 o 
  -4   3   7       25.02       31.12      8.22 o 
  -3   3   7      648.07      664.54     26.20 o 
  -2   3   7      700.76      688.04     12.51 o 
  -1   3   7       13.03        8.60      7.55 o 
   0   3   7      139.30      161.12      9.65 o 
   1   3   7       25.08       25.00      9.49 o 
   2   3   7        0.05        6.62      9.74 o 
   3   3   7        9.47       19.63     10.74 o 
   4   3   7       87.05       72.80     11.40 o 
   5   3   7        1.50        0.56     11.36 o 
   6   3   7       13.75        8.00     12.15 o 
  -8   4   7        4.87       11.77      9.11 o 
  -7   4   7       13.78       18.71      8.60 o 
  -6   4   7       21.09       38.16      8.62 o 
  -5   4   7        2.75       -6.58      7.53 o 
  -4   4   7       72.07       76.42      7.74 o 
  -3   4   7       81.90       73.51      6.77 o 
  -2   4   7       31.77       29.63      7.75 o 
  -1   4   7       34.78       38.62      9.52 o 
   0   4   7       31.72       39.82      9.79 o 
   1   4   7       82.69       76.65     10.11 o 
   2   4   7       10.61       17.41     12.06 o 
   3   4   7        7.96       -5.93     11.35 o 
   4   4   7        1.21        3.88     16.48 o 
   5   4   7        0.43       -3.18      9.70 o 
  -8   5   7       14.74       15.97      7.74 o 
  -7   5   7        7.35       18.61      8.84 o 
  -6   5   7       94.83       87.90      8.57 o 
  -5   5   7       35.57       42.54      6.87 o 
  -4   5   7        3.02        4.67      7.00 o 
  -3   5   7      185.55      190.74     12.21 o 
  -2   5   7       11.75       17.64      7.25 o 
  -1   5   7       16.02        9.12      7.01 o 
   0   5   7      166.12      163.17     13.67 o 
   1   5   7       10.27       17.80      9.54 o 
   2   5   7        8.48        4.36     11.35 o 
   3   5   7        8.62        8.58      9.85 o 
   4   5   7        3.99        4.24     12.50 o 
  -8   6   7        0.06       18.17      8.29 o 
  -7   6   7       12.24        9.56      7.00 o 
  -6   6   7        0.13        2.12      6.70 o 
  -5   6   7       40.96       46.11      7.49 o 
  -4   6   7       95.42      107.15     13.21 o 
  -3   6   7        5.22        7.68      7.22 o 
  -2   6   7       19.13       34.65      8.88 o 
  -1   6   7       20.60       26.75     10.22 o 
   0   6   7       63.34       79.70     14.08 o 
   1   6   7        3.20        5.64      8.52 o 
   2   6   7        2.95       16.33      9.76 o 
   3   6   7       14.60       13.20     12.91 o 
  -7   7   7        7.40        9.74      7.30 o 
  -6   7   7       46.31       31.21      7.04 o 
  -5   7   7        8.48        8.36      7.16 o 
  -4   7   7       35.84       31.78      7.16 o 
  -3   7   7       19.40       26.58      6.56 o 
  -2   7   7        6.38       13.29      9.10 o 
  -1   7   7       37.08       34.90      7.79 o 
   0   7   7        5.37        2.23      8.60 o 
   1   7   7        0.02       -0.42      9.30 o 
  -6   8   7        0.84        3.35      7.34 o 
  -5   8   7        2.24        3.71      8.23 o 
  -4   8   7        5.59        6.07      8.20 o 
  -3   8   7        0.51       17.79     10.62 o 
  -2   8   7        2.10       10.92      8.75 o 
  -1   8   7       12.98       26.39     11.04 o 
   2  -9   8        1.43        3.18      8.89 o 
   3  -9   8        0.05        6.60      8.58 o 
   4  -9   8        0.59        1.48      7.07 o 
   5  -9   8        0.32       12.71      8.56 o 
   0  -8   8        3.24        6.45      8.99 o 
   1  -8   8        0.13       -1.10      8.71 o 
   2  -8   8        2.64        8.65      6.95 o 
   3  -8   8        7.31       11.63      7.87 o 
   4  -8   8        3.64        5.25      7.97 o 
   5  -8   8        1.81        5.84      7.84 o 
   6  -8   8        0.00        4.28      7.10 o 
   7  -8   8       13.79       20.89      6.94 o 
  -2  -7   8        7.66       10.90     10.19 o 
  -1  -7   8        6.00        3.95      9.06 o 
   0  -7   8       28.73       26.57      8.53 o 
   1  -7   8        3.63        9.31      7.79 o 
   2  -7   8       57.11       51.62      6.86 o 
   3  -7   8        0.72        6.13      6.97 o 
   4  -7   8      224.30      224.63     27.35 o 
   5  -7   8        5.03       16.81      8.46 o 
   6  -7   8       11.80       12.68      6.28 o 
   7  -7   8        4.48        2.97      7.24 o 
   8  -7   8        0.34        1.20      8.63 o 
  -3  -6   8        3.12        3.10     11.53 o 
  -2  -6   8        1.54        3.35      8.24 o 
  -1  -6   8       24.84       21.68      8.37 o 
   0  -6   8      143.24      152.32     16.20 o 
   1  -6   8       15.74       14.10      7.32 o 
   2  -6   8       98.48       85.24      6.90 o 
   3  -6   8       25.23       36.99      6.56 o 
   4  -6   8       35.05       40.59      6.61 o 
   5  -6   8       22.20       20.83      6.30 o 
   6  -6   8        0.40       23.26      8.72 o 
   7  -6   8        7.78       16.37      7.87 o 
   8  -6   8       10.64        9.05      8.12 o 
  -4  -5   8       23.42       18.49     12.40 o 
  -3  -5   8       64.14       52.91     12.14 o 
  -2  -5   8       45.76       43.72      9.07 o 
  -1  -5   8      208.61      238.76     20.76 o 
   0  -5   8       32.93       24.62      7.66 o 
   1  -5   8      204.45      199.17      8.94 o 
   2  -5   8       31.70       35.76      7.34 o 
   3  -5   8      353.77      357.09     21.96 o 
   4  -5   8      186.35      187.05      9.68 o 
   5  -5   8       12.61       15.47      6.15 o 
   6  -5   8       98.40      101.39      5.78 o 
   7  -5   8        1.58        3.70      6.58 o 
   8  -5   8        2.29        2.78      7.16 o 
  -5  -4   8       18.98       16.59     10.28 o 
  -4  -4   8       30.38       18.67     13.97 o 
  -3  -4   8        4.71        2.93     10.92 o 
  -2  -4   8        1.09        2.07      8.39 o 
  -1  -4   8       25.19       33.49      8.16 o 
   0  -4   8       11.77       13.05      7.74 o 
   1  -4   8       71.67       66.34      7.26 o 
   2  -4   8        7.71        5.06      8.78 o 
   3  -4   8        6.36       12.22      6.78 o 
   4  -4   8      127.75      125.54      7.32 o 
   5  -4   8       12.00       13.00      7.87 o 
   6  -4   8      228.73      223.17      7.75 o 
   7  -4   8       10.95       13.87      6.48 o 
   8  -4   8        0.33       -1.91      6.33 o 
  -6  -3   8        0.18        4.51     10.69 o 
  -5  -3   8        9.76        7.40      9.09 o 
  -4  -3   8        8.74       14.26      9.95 o 
  -3  -3   8       40.27       48.90     10.96 o 
  -2  -3   8        0.20        8.61      9.41 o 
  -1  -3   8       72.29       83.46      9.43 o 
   0  -3   8        0.53        5.41      9.36 o 
   1  -3   8       27.93       38.92      7.16 o 
   2  -3   8     1623.36     1566.32     51.31 o 
   3  -3   8       97.42       90.94      5.99 o 
   4  -3   8      387.01      400.25      8.11 o 
   5  -3   8        9.16       18.01      6.54 o 
   6  -3   8      279.70      290.03      8.05 o 
   7  -3   8       17.48       17.59      6.41 o 
   8  -3   8        9.36       19.19      7.97 o 
  -7  -2   8        0.07        3.11      9.54 o 
  -6  -2   8       19.60       17.23      9.36 o 
  -5  -2   8       44.98       44.42      8.40 o 
  -4  -2   8       97.45      108.81     10.60 o 
  -3  -2   8        2.11        4.31     10.53 o 
  -2  -2   8     2090.04     2188.73     20.52 o 
  -1  -2   8       72.68       90.15      9.46 o 
   0  -2   8      772.91      778.19     33.82 o 
   1  -2   8     1684.83     1523.53     82.79 o 
   2  -2   8     1494.83     1533.58     29.03 o 
   3  -2   8      111.87      103.58      7.39 o 
   4  -2   8       44.24       54.09      6.60 o 
   5  -2   8       37.32       36.46      7.48 o 
   6  -2   8        0.02        0.14      6.06 o 
   7  -2   8       43.58       47.40      6.87 o 
   8  -2   8       40.06       31.34      7.80 o 
  -7  -1   8        5.85        9.30      8.19 o 
  -6  -1   8       56.47       53.74      8.34 o 
  -5  -1   8       21.92       19.40      7.92 o 
  -4  -1   8       33.10       30.93      8.95 o 
  -3  -1   8       16.57       29.94      9.78 o 
  -2  -1   8        6.23        3.70     11.36 o 
  -1  -1   8      177.29      151.93     10.19 o 
   0  -1   8     2373.58     2431.99     37.92 o 
   1  -1   8      641.56      626.04     10.47 o 
   2  -1   8       15.00       22.68      5.91 o 
   3  -1   8      872.29      903.96     12.76 o 
   4  -1   8      747.25      742.25     14.16 o 
   5  -1   8        8.12       13.81      6.69 o 
   6  -1   8       12.37       16.00      6.87 o 
   7  -1   8       29.13       35.79      9.70 o 
   8  -1   8       11.47        2.54     10.41 o 
  -8   0   8        0.06        8.98      9.43 o 
  -7   0   8        5.51        3.36      7.69 o 
  -6   0   8        5.14        9.47      7.18 o 
  -5   0   8      118.59      110.26      9.02 o 
  -4   0   8       15.19       17.65      8.05 o 
  -3   0   8      394.13      379.64     14.32 o 
  -2   0   8      285.43      278.40     19.58 o 
  -1   0   8      122.38      122.32      9.62 o 
   0   0   8     1948.29     1842.75     60.70 o 
   1   0   8      439.64      462.58     12.27 o 
   2   0   8     1102.51     1132.04     15.43 o 
   3   0   8       33.42       42.46      7.39 o 
   4   0   8        0.06        5.10      6.36 o 
   5   0   8      241.32      238.38     10.07 o 
   6   0   8        0.37        8.22      7.39 o 
   7   0   8        6.15        9.80      8.61 o 
  -8   1   8       16.16       19.61      9.50 o 
  -7   1   8       32.97       26.88      8.84 o 
  -6   1   8       74.47       58.56      8.65 o 
  -5   1   8        2.15        8.98      8.17 o 
  -4   1   8       28.39       36.59      8.34 o 
  -3   1   8     1074.27     1098.19     59.51 o 
  -2   1   8        3.28       10.82     12.42 o 
  -1   1   8        1.97        7.35     12.74 o 
   0   1   8     1502.69     1564.85     34.97 o 
   1   1   8      164.32      157.66      8.69 o 
   2   1   8       44.99       45.77      8.33 o 
   3   1   8      369.97      411.33     33.30 o 
   4   1   8        2.25        0.87      7.52 o 
   5   1   8        0.97       10.89     12.30 o 
   6   1   8        4.70        5.48     10.93 o 
   7   1   8        0.02       -3.44     11.77 o 
  -8   2   8        0.43        8.24      9.08 o 
  -7   2   8        7.26       15.66      6.80 o 
  -6   2   8        0.53       15.44      8.84 o 
  -5   2   8       66.57       73.87      7.60 o 
  -4   2   8      347.18      330.76     18.64 o 
  -3   2   8        0.62        5.19      8.28 o 
  -2   2   8      147.65      154.05     12.74 o 
  -1   2   8      115.77      106.41      9.53 o 
   0   2   8       75.33       89.52     12.18 o 
   1   2   8       11.43       11.39      6.63 o 
   2   2   8        0.09       -1.92      7.45 o 
   3   2   8        4.85      -17.62     10.85 o 
   4   2   8        0.13        4.49      8.87 o 
   5   2   8        0.59       -2.30      8.63 o 
   6   2   8       18.55       31.64     11.91 o 
  -8   3   8        1.68        6.62      8.81 o 
  -7   3   8        0.13       -0.53      6.74 o 
  -6   3   8      133.16      142.38     11.79 o 
  -5   3   8      104.09      122.85      8.96 o 
  -4   3   8       32.10       27.37      6.51 o 
  -3   3   8      140.96      141.35      7.35 o 
  -2   3   8      507.23      538.00     29.28 o 
  -1   3   8      374.46      343.69     15.51 o 
   0   3   8      136.57      136.71     12.17 o 
   1   3   8       28.18       42.67      8.37 o 
   2   3   8      529.99      546.45     18.15 o 
   3   3   8        0.20        8.23      9.05 o 
   4   3   8       98.71       99.14      9.30 o 
   5   3   8       36.18       34.08     11.81 o 
   6   3   8        4.98       14.68     10.38 o 
  -8   4   8       42.28       37.59      9.34 o 
  -7   4   8       13.81       20.54      8.97 o 
  -6   4   8       10.48        5.44      8.63 o 
  -5   4   8      228.42      238.11     13.48 o 
  -4   4   8        1.78        3.68      9.99 o 
  -3   4   8       48.52       56.35      8.11 o 
  -2   4   8      152.24      150.00      9.28 o 
  -1   4   8       91.63       96.98     11.92 o 
   0   4   8      221.19      206.49     16.44 o 
   1   4   8      226.10      212.50     16.69 o 
   2   4   8        6.92       24.35      8.40 o 
   3   4   8       16.61       17.13     11.27 o 
   4   4   8        1.11        6.30     16.93 o 
   5   4   8        3.55        1.94     12.45 o 
  -8   5   8        0.40       10.22      8.41 o 
  -7   5   8        2.96        9.87      9.01 o 
  -6   5   8        0.08        4.09      7.19 o 
  -5   5   8        3.07        4.71      8.74 o 
  -4   5   8      121.83      118.71     13.01 o 
  -3   5   8        0.18        6.83      8.43 o 
  -2   5   8      107.85      119.05     19.87 o 
  -1   5   8      105.57      106.30      8.24 o 
   0   5   8        1.40       12.76      7.69 o 
   1   5   8        1.75        5.04      7.98 o 
   2   5   8        0.25       -1.39      9.59 o 
   3   5   8        8.32       13.82     10.01 o 
   4   5   8        0.55       -1.57     12.57 o 
  -8   6   8        9.73       14.95      9.90 o 
  -7   6   8        1.41        4.00      9.29 o 
  -6   6   8       55.59       42.63      7.95 o 
  -5   6   8       18.28       26.24      7.51 o 
  -4   6   8      169.48      164.24     12.55 o 
  -3   6   8       18.87       20.18      8.52 o 
  -2   6   8       19.93       33.31      7.81 o 
  -1   6   8       10.42       20.26      9.52 o 
   0   6   8       47.14       48.91      9.68 o 
   1   6   8        5.99       17.34      8.98 o 
   2   6   8        1.57       15.33     11.87 o 
  -7   7   8        5.55       -2.60      8.35 o 
  -6   7   8        4.03       17.44      9.34 o 
  -5   7   8        7.81       14.77      7.57 o 
  -4   7   8        3.31       10.90      7.80 o 
  -3   7   8        7.17        2.98      7.96 o 
  -2   7   8        2.85        7.69      8.08 o 
  -1   7   8        2.77        8.22      7.57 o 
   0   7   8        7.70       15.19     10.37 o 
   1   7   8        2.12       11.29     10.66 o 
  -6   8   8        0.00       -5.30      7.48 o 
  -5   8   8        1.60       20.74      8.28 o 
  -4   8   8        9.85        1.24      9.89 o 
  -3   8   8        2.96       16.19      9.90 o 
  -2   8   8        0.30       11.46      9.89 o 
  -1   8   8       11.02        5.45      8.97 o 
   3  -9   9        1.96        9.66      8.80 o 
   4  -9   9        5.33        4.36      7.95 o 
   5  -9   9        0.11       -3.04      7.78 o 
   0  -8   9        0.01        5.39      9.68 o 
   1  -8   9        0.25        5.45      7.65 o 
   2  -8   9       27.88       14.95      7.38 o 
   3  -8   9        0.20       -2.30      7.81 o 
   4  -8   9        1.16        4.22      7.18 o 
   5  -8   9        3.81        6.70      7.88 o 
   6  -8   9        1.70       -2.18      7.16 o 
   7  -8   9        0.02        2.93      6.84 o 
  -2  -7   9        5.36        4.64     10.89 o 
  -1  -7   9       11.92       13.58      9.01 o 
   0  -7   9       51.40       45.13      8.62 o 
   1  -7   9        9.22        8.98      6.60 o 
   2  -7   9        0.57       -2.16      7.42 o 
   3  -7   9       49.77       50.99      6.95 o 
   4  -7   9       29.94       21.65      6.75 o 
   5  -7   9        2.02       -5.78      6.57 o 
   6  -7   9       15.75       23.14      7.72 o 
   7  -7   9        0.64        4.18      6.07 o 
   8  -7   9       17.10       10.99      7.07 o 
  -3  -6   9        4.04       11.85     13.13 o 
  -2  -6   9       13.61       15.10      9.46 o 
  -1  -6   9       70.41       50.70      8.77 o 
   0  -6   9       23.94       23.90      6.94 o 
   1  -6   9       22.15       22.32      6.48 o 
   2  -6   9       95.35       85.85      6.64 o 
   3  -6   9       12.58       17.77      7.29 o 
   4  -6   9      179.13      170.25     13.99 o 
   5  -6   9        8.63        4.43      6.35 o 
   6  -6   9      103.46      118.18      7.70 o 
   7  -6   9        7.57        8.09      7.02 o 
   8  -6   9        0.87        5.73      7.43 o 
  -4  -5   9        2.84        2.69     13.27 o 
  -3  -5   9       64.71       69.77     13.66 o 
  -2  -5   9        1.08        1.22      8.56 o 
  -1  -5   9       64.83       62.67      8.33 o 
   0  -5   9        5.80        9.61      7.78 o 
   1  -5   9       13.46       18.58      7.15 o 
   2  -5   9       28.94       30.10      6.06 o 
   3  -5   9        9.16       11.57      6.01 o 
   4  -5   9      112.30      105.77      7.11 o 
   5  -5   9       40.44       38.93      7.28 o 
   6  -5   9       91.39       99.49      7.67 o 
   7  -5   9        6.39        5.83      6.56 o 
   8  -5   9        6.19        1.26      7.06 o 
  -5  -4   9       34.35       21.73     10.44 o 
  -4  -4   9       27.83       23.39     12.18 o 
  -3  -4   9        7.47        8.89     12.82 o 
  -2  -4   9       70.85       70.71      9.34 o 
  -1  -4   9      101.95      103.37      8.88 o 
   0  -4   9       77.21       83.62      7.13 o 
   1  -4   9      313.45      314.52      8.88 o 
   2  -4   9      175.77      181.10      6.90 o 
   3  -4   9       20.93       21.47      6.07 o 
   4  -4   9       27.63       29.97      6.22 o 
   5  -4   9       13.21       18.52      6.90 o 
   6  -4   9      108.08      102.38      6.69 o 
   7  -4   9        6.67       10.68      7.32 o 
   8  -4   9       22.56       24.83      7.94 o 
  -6  -3   9        0.08       -0.70     10.00 o 
  -5  -3   9        0.13        1.87      8.83 o 
  -4  -3   9       52.21       62.58     11.71 o 
  -3  -3   9        1.74        3.77     11.92 o 
  -2  -3   9       22.45       36.60     10.42 o 
  -1  -3   9       35.03       34.92      8.44 o 
   0  -3   9      822.84      875.24     28.79 o 
   1  -3   9       76.72       87.32      6.99 o 
   2  -3   9      884.42      903.07     29.00 o 
   3  -3   9     1066.11     1050.89     23.73 o 
   4  -3   9      428.67      425.54      8.19 o 
   5  -3   9       16.02       13.89      5.53 o 
   6  -3   9      181.54      185.31      7.22 o 
   7  -3   9       18.73       25.63      7.46 o 
   8  -3   9        0.59       -4.64      6.61 o 
  -7  -2   9        0.18       -5.86      8.62 o 
  -6  -2   9        1.35        1.33      8.83 o 
  -5  -2   9       30.59       26.49      8.66 o 
  -4  -2   9       50.63       65.03     10.84 o 
  -3  -2   9       24.28       34.50     11.48 o 
  -2  -2   9       61.26       59.77      7.78 o 
  -1  -2   9     1130.79     1118.28     16.15 o 
   0  -2   9      552.42      531.71     22.36 o 
   1  -2   9       40.70       54.22      6.60 o 
   2  -2   9        0.27        7.10      6.98 o 
   3  -2   9        7.91        9.18      5.47 o 
   4  -2   9      320.99      326.27      7.87 o 
   5  -2   9      107.56       99.92      6.30 o 
   6  -2   9       21.65       20.61      8.22 o 
   7  -2   9       15.67        9.29      7.42 o 
   8  -2   9        1.65        4.27      7.35 o 
  -7  -1   9        5.02        2.68      8.83 o 
  -6  -1   9       40.10       43.72      8.03 o 
  -5  -1   9       73.39       82.80      8.35 o 
  -4  -1   9        6.12        1.34      9.58 o 
  -3  -1   9      553.41      588.70     29.64 o 
  -2  -1   9      516.10      571.68     25.89 o 
  -1  -1   9      421.55      416.23     10.48 o 
   0  -1   9     3340.86     3125.32     28.46 o 
   1  -1   9     1285.25     1264.47     56.84 o 
   2  -1   9      233.91      217.63      7.55 o 
   3  -1   9      379.60      364.36      8.02 o 
   4  -1   9        5.91       12.84      6.20 o 
   5  -1   9      165.74      157.35      6.60 o 
   6  -1   9       47.13       56.04      7.66 o 
   7  -1   9        0.68       -0.05      9.60 o 
   8  -1   9        0.28       11.99      8.01 o 
  -8   0   9        6.41       15.22      8.99 o 
  -7   0   9        5.18        2.14      8.14 o 
  -6   0   9       25.19       25.85      7.38 o 
  -5   0   9       48.26       45.23      6.64 o 
  -4   0   9       52.62       48.33     11.84 o 
  -3   0   9        2.53       -3.00      9.35 o 
  -2   0   9       24.40       38.24      7.82 o 
  -1   0   9      352.89      344.92     14.98 o 
   0   0   9      454.66      434.05     19.70 o 
   1   0   9      470.15      462.41     23.12 o 
   2   0   9        0.39        4.54      6.28 o 
   3   0   9        1.35        9.87      5.90 o 
   4   0   9       11.79       13.43      6.39 o 
   5   0   9      116.40      112.71      7.40 o 
   6   0   9        3.02        5.76      6.11 o 
   7   0   9        1.03        5.68      7.71 o 
  -8   1   9       13.12       11.43     10.22 o 
  -7   1   9        2.47        8.91      8.97 o 
  -6   1   9        1.76       -0.22      7.04 o 
  -5   1   9       65.98       56.46     10.50 o 
  -4   1   9       50.64       54.94      8.65 o 
  -3   1   9       52.37       54.29     11.00 o 
  -2   1   9        2.00        7.87     12.67 o 
  -1   1   9      480.08      465.39     15.24 o 
   0   1   9       88.71       89.76      7.87 o 
   1   1   9       57.30       49.15      7.06 o 
   2   1   9      850.48      812.82     38.50 o 
   3   1   9       64.00       62.85      7.11 o 
   4   1   9       34.31       28.30      7.90 o 
   5   1   9      208.32      217.85      9.68 o 
   6   1   9       33.13       31.92      9.31 o 
   7   1   9        0.29        8.33     12.12 o 
  -8   2   9        8.86       11.26      9.35 o 
  -7   2   9        4.97       11.11      7.49 o 
  -6   2   9      153.76      128.98     17.03 o 
  -5   2   9       38.77       42.51      7.49 o 
  -4   2   9       76.70       84.63      6.89 o 
  -3   2   9      693.17      705.33     34.29 o 
  -2   2   9      111.70       96.07      8.30 o 
  -1   2   9       57.33       59.93     12.55 o 
   0   2   9      840.60      922.44     47.94 o 
   1   2   9       90.68       91.39      7.94 o 
   2   2   9      126.24      129.44     14.79 o 
   3   2   9        0.63       13.89      9.44 o 
   4   2   9       29.23       41.88      9.95 o 
   5   2   9       10.48       10.07     11.29 o 
   6   2   9       17.30       15.85     12.87 o 
  -8   3   9        0.01       10.05      9.19 o 
  -7   3   9       12.95       21.77     10.45 o 
  -6   3   9        8.57       10.92      8.33 o 
  -5   3   9       15.23       17.57      8.19 o 
  -4   3   9        3.55       13.93      8.38 o 
  -3   3   9      204.48      191.17      9.59 o 
  -2   3   9      761.73      750.41     15.38 o 
  -1   3   9      244.31      230.40     22.89 o 
   0   3   9      179.27      184.48     13.93 o 
   1   3   9       37.23       35.30      8.32 o 
   2   3   9       61.37       61.81      9.18 o 
   3   3   9       25.41       26.34     10.99 o 
   4   3   9       71.16       71.37     11.40 o 
   5   3   9        0.80       -2.35     11.30 o 
  -8   4   9        1.49        7.36      7.16 o 
  -7   4   9        7.92       10.14      6.81 o 
  -6   4   9      229.29      199.76     18.88 o 
  -5   4   9      152.60      141.64     16.63 o 
  -4   4   9        0.06       12.64      8.74 o 
  -3   4   9       20.03       18.81      8.99 o 
  -2   4   9      139.06      135.85      8.14 o 
  -1   4   9        0.06        9.16      6.80 o 
   0   4   9      180.48      182.78     16.00 o 
   1   4   9      114.76      126.40     12.18 o 
   2   4   9       26.68       25.32      9.85 o 
   3   4   9        2.93        9.64      9.40 o 
   4   4   9        7.32       12.89      9.82 o 
   5   4   9       12.38        8.47     12.74 o 
  -8   5   9        1.18        0.88      9.62 o 
  -7   5   9        1.76        2.90      7.77 o 
  -6   5   9        0.73        5.14      8.66 o 
  -5   5   9        5.49        2.69      8.71 o 
  -4   5   9       81.36       86.77      8.26 o 
  -3   5   9        2.63       14.32      7.54 o 
  -2   5   9       46.98       40.50      7.06 o 
  -1   5   9      123.30      150.81      9.29 o 
   0   5   9       15.21       12.77      9.10 o 
   1   5   9       53.66       55.20      8.12 o 
   2   5   9        7.10        4.15      9.44 o 
   3   5   9        5.50        2.95     12.24 o 
   4   5   9        0.34        9.26     13.14 o 
  -8   6   9        4.79       15.28      7.03 o 
  -7   6   9        5.97       11.56      9.25 o 
  -6   6   9        5.32       -9.82      7.98 o 
  -5   6   9        6.81       10.31      8.84 o 
  -4   6   9       80.44       70.80     16.61 o 
  -3   6   9        4.11        7.94      7.28 o 
  -2   6   9       32.58       34.07      7.76 o 
  -1   6   9       15.00       18.55      9.03 o 
   0   6   9        1.75        0.88     10.21 o 
   1   6   9        0.04       19.26      9.50 o 
   2   6   9        1.93      -14.40     16.94 o 
  -7   7   9       24.98       13.27      8.64 o 
  -6   7   9        0.14        7.29      9.61 o 
  -5   7   9       24.33       13.68      8.05 o 
  -4   7   9       21.04       28.90      7.75 o 
  -3   7   9       10.22        3.66      7.77 o 
  -2   7   9        9.36        6.30      8.25 o 
  -1   7   9       13.72       14.94      9.44 o 
   0   7   9       30.30       24.07     10.19 o 
   1   7   9        9.34        2.85      9.35 o 
  -5   8   9        0.01        6.11      9.81 o 
  -4   8   9        7.57       10.59      8.40 o 
  -3   8   9        9.33       14.47      8.89 o 
  -2   8   9        0.06        4.40     10.37 o 
   3  -9  10       13.25        4.77      8.97 o 
   4  -9  10        0.24        4.01      6.92 o 
   0  -8  10        4.59        7.82      9.48 o 
   1  -8  10        1.11       11.07      9.16 o 
   2  -8  10        6.04        8.29      7.98 o 
   3  -8  10        0.07        4.58      7.79 o 
   4  -8  10       10.93       18.05      7.92 o 
   5  -8  10       10.87       25.43      7.30 o 
   6  -8  10        0.41       -2.93      6.17 o 
   7  -8  10        8.72       11.41      7.67 o 
  -2  -7  10        7.09        8.65     10.44 o 
  -1  -7  10        8.65        6.94      9.07 o 
   0  -7  10        1.61       11.23      8.72 o 
   1  -7  10        4.09        1.21      7.90 o 
   2  -7  10       31.81       30.36      7.63 o 
   3  -7  10        0.06        7.30      7.46 o 
   4  -7  10        1.41        1.28      8.70 o 
   5  -7  10       10.53       14.16      7.35 o 
   6  -7  10       39.63       39.06      6.95 o 
   7  -7  10        1.36        0.12      7.28 o 
  -3  -6  10        2.68        5.81     14.95 o 
  -2  -6  10       29.79       23.99      9.55 o 
  -1  -6  10       38.08       28.03      8.51 o 
   0  -6  10       74.26       83.44     11.03 o 
   1  -6  10        0.07        2.77      7.13 o 
   2  -6  10       14.31       18.95      7.37 o 
   3  -6  10        0.15        4.78      7.18 o 
   4  -6  10      102.17      108.11      7.43 o 
   5  -6  10        0.19        8.59      7.39 o 
   6  -6  10      169.44      160.20      6.77 o 
   7  -6  10        8.89       21.25      7.17 o 
   8  -6  10        0.96        4.39      8.44 o 
  -4  -5  10       18.16       22.33     17.34 o 
  -3  -5  10       46.57       39.77     16.40 o 
  -2  -5  10        0.01        8.45      9.28 o 
  -1  -5  10       13.59       17.26      8.55 o 
   0  -5  10       55.91       58.90      8.32 o 
   1  -5  10      338.24      334.00     18.51 o 
   2  -5  10       13.57        9.06      6.52 o 
   3  -5  10      124.69      149.59      7.23 o 
   4  -5  10       14.95       13.98      5.99 o 
   5  -5  10       46.58       44.02      6.62 o 
   6  -5  10       39.80       34.90      6.17 o 
   7  -5  10       14.12       19.12      6.77 o 
   8  -5  10       12.76       -2.76      8.05 o 
  -5  -4  10        0.72        2.40     14.49 o 
  -4  -4  10        0.17        5.88     13.06 o 
  -3  -4  10        0.73       -2.54     17.63 o 
  -2  -4  10       39.68       47.02     10.62 o 
  -1  -4  10      346.98      388.73     35.40 o 
   0  -4  10       29.53       25.92      7.89 o 
   1  -4  10      106.17      114.70      7.79 o 
   2  -4  10      128.36      119.15      8.30 o 
   3  -4  10        3.63       12.50      6.76 o 
   4  -4  10       12.60       12.54      6.26 o 
   5  -4  10        0.01        0.15      5.51 o 
   6  -4  10       18.84       16.11      5.71 o 
   7  -4  10       12.83       19.86      7.44 o 
   8  -4  10        4.44        9.37      7.25 o 
  -6  -3  10        0.19        6.67      9.89 o 
  -5  -3  10       21.69       25.78     11.56 o 
  -4  -3  10      100.31       82.20     12.75 o 
  -3  -3  10        3.71       10.16     13.93 o 
  -2  -3  10       43.83       58.96     10.78 o 
  -1  -3  10       44.23       39.02     10.06 o 
   0  -3  10       33.96       25.95      6.24 o 
   1  -3  10      188.57      194.80      9.25 o 
   2  -3  10     1155.28     1230.67     38.53 o 
   3  -3  10      218.32      209.40      6.95 o 
   4  -3  10      115.82      108.81      6.15 o 
   5  -3  10      171.56      173.97      7.98 o 
   6  -3  10      116.13      114.73      6.88 o 
   7  -3  10       24.69       16.71      7.48 o 
   8  -3  10       28.27       35.01      7.25 o 
  -7  -2  10        2.36       -2.08     10.43 o 
  -6  -2  10        0.24        3.43      9.34 o 
  -5  -2  10        3.99        5.47      8.89 o 
  -4  -2  10        0.50       10.72     10.66 o 
  -3  -2  10       40.45       36.21     14.71 o 
  -2  -2  10       67.98       74.96     14.44 o 
  -1  -2  10        7.10        0.23      8.64 o 
   0  -2  10       15.82       21.00      8.06 o 
   1  -2  10       94.90       89.79      7.74 o 
   2  -2  10      915.25      928.47     10.32 o 
   3  -2  10      487.51      519.65      8.40 o 
   4  -2  10      304.97      301.54      7.23 o 
   5  -2  10       21.28       20.87      6.78 o 
   6  -2  10        6.63        3.50      8.43 o 
   7  -2  10        0.02        1.86      7.85 o 
   8  -2  10       20.85       15.11      7.60 o 
  -7  -1  10       29.74       21.50      9.85 o 
  -6  -1  10        0.24        0.14      8.65 o 
  -5  -1  10        0.80        8.47      7.28 o 
  -4  -1  10       15.00       19.78     10.13 o 
  -3  -1  10       77.07       77.92     10.65 o 
  -2  -1  10       72.38       80.24      9.27 o 
  -1  -1  10       87.11       94.42      7.86 o 
   0  -1  10      409.53      401.92     16.13 o 
   1  -1  10      381.71      354.68      9.97 o 
   2  -1  10      342.76      338.88      8.67 o 
   3  -1  10       58.43       54.73      6.95 o 
   4  -1  10      527.75      534.48     10.92 o 
   5  -1  10      114.69      114.63      6.26 o 
   6  -1  10       51.27       55.42      7.85 o 
   7  -1  10        1.94        6.64      7.78 o 
   8  -1  10        3.52        4.50      9.67 o 
  -8   0  10        0.09        3.88      9.35 o 
  -7   0  10        8.14        7.69      8.09 o 
  -6   0  10       95.50       84.09      8.17 o 
  -5   0  10       35.84       41.33      6.71 o 
  -4   0  10      133.28      138.23      9.67 o 
  -3   0  10      339.09      341.51     19.67 o 
  -2   0  10       77.12       70.96      8.17 o 
  -1   0  10      785.08      807.93     43.21 o 
   0   0  10     2730.33     2798.18    112.69 o 
   1   0  10       46.67       43.40      7.69 o 
   2   0  10      172.28      193.07      7.50 o 
   3   0  10      143.05      144.12      7.47 o 
   4   0  10       24.79       28.49      7.17 o 
   5   0  10       35.38       35.06      6.70 o 
   6   0  10        8.63        6.64      8.50 o 
   7   0  10       33.79       23.97     10.44 o 
  -8   1  10        5.01        7.93      8.50 o 
  -7   1  10        4.60        2.81      8.99 o 
  -6   1  10       44.18       34.95      8.93 o 
  -5   1  10       26.35       15.80     10.41 o 
  -4   1  10      131.00      128.01      9.38 o 
  -3   1  10      579.04      492.23     53.70 o 
  -2   1  10      583.33      600.66     15.36 o 
  -1   1  10      399.73      383.22     14.09 o 
   0   1  10        1.90       13.73      9.37 o 
   1   1  10       75.54       82.51      8.98 o 
   2   1  10      697.19      763.01     27.03 o 
   3   1  10       89.22       93.11      9.22 o 
   4   1  10        3.46        4.68      8.93 o 
   5   1  10        7.21       12.27      8.17 o 
   6   1  10        5.03       12.00     11.08 o 
   7   1  10        0.08       -0.93      8.50 o 
  -8   2  10        1.12       -0.83      8.43 o 
  -7   2  10        1.59       -1.23      7.53 o 
  -6   2  10       58.38       54.45      8.62 o 
  -5   2  10       24.93       23.44      7.28 o 
  -4   2  10       42.81       47.36      7.29 o 
  -3   2  10       76.47       83.60      8.86 o 
  -2   2  10      351.56      340.21      9.22 o 
  -1   2  10       32.01       42.30     12.19 o 
   0   2  10       95.81       98.40      9.25 o 
   1   2  10       23.11       18.63      8.52 o 
   2   2  10       19.81       28.51      7.76 o 
   3   2  10      171.11      186.21     13.85 o 
   4   2  10        0.00        1.13      7.43 o 
   5   2  10       17.08       15.01      9.29 o 
   6   2  10       64.31       64.65     12.95 o 
  -8   3  10        4.10        8.51      9.25 o 
  -7   3  10       11.41       13.09      8.58 o 
  -6   3  10       74.62       77.06      8.90 o 
  -5   3  10       85.16       83.49     11.37 o 
  -4   3  10      472.87      480.65     19.57 o 
  -3   3  10      330.32      337.10     20.59 o 
  -2   3  10        3.04       11.14      7.98 o 
  -1   3  10      705.56      712.36     49.21 o 
   0   3  10      421.32      439.85     19.53 o 
   1   3  10       13.03       18.72      7.38 o 
   2   3  10      479.12      512.31     19.02 o 
   3   3  10        0.56       -5.43      9.08 o 
   4   3  10       23.33       18.62      9.71 o 
   5   3  10        2.19       -3.03      7.74 o 
  -8   4  10       13.04       35.29     11.99 o 
  -7   4  10       16.24       11.61      8.85 o 
  -6   4  10        7.85       12.28      7.19 o 
  -5   4  10      119.06      123.93      7.84 o 
  -4   4  10        0.97        3.46      9.19 o 
  -3   4  10       15.20       25.51      7.65 o 
  -2   4  10      530.36      515.53     30.94 o 
  -1   4  10       42.20       38.06      7.87 o 
   0   4  10        0.24        0.96      8.56 o 
   1   4  10        7.46        7.77      7.07 o 
   2   4  10       33.12       23.18      8.12 o 
   3   4  10       13.41       10.35     12.66 o 
   4   4  10        2.84       18.25     12.72 o 
  -8   5  10        2.37        5.05      9.82 o 
  -7   5  10        5.83        5.47      6.99 o 
  -6   5  10       14.22       10.83      6.81 o 
  -5   5  10       48.41       52.90      7.02 o 
  -4   5  10        5.97        0.31      7.71 o 
  -3   5  10       33.27       34.10      8.66 o 
  -2   5  10      118.83      121.59     20.54 o 
  -1   5  10        0.01       -0.18      7.52 o 
   0   5  10        0.81        2.92      9.58 o 
   1   5  10      192.10      182.12     23.42 o 
   2   5  10        2.48       -3.44      9.68 o 
   3   5  10        0.78       10.21     11.78 o 
  -8   6  10        6.34        8.58      9.28 o 
  -7   6  10       16.01       16.60      8.37 o 
  -6   6  10       37.92       52.75      9.48 o 
  -5   6  10        0.65       -4.29      8.87 o 
  -4   6  10        9.92       19.44      9.14 o 
  -3   6  10        0.78        4.95      7.44 o 
  -2   6  10       20.41       35.06      9.05 o 
  -1   6  10        0.59        0.84      8.99 o 
   0   6  10        0.78       -1.75      9.21 o 
   1   6  10       38.40       31.81      8.95 o 
   2   6  10        6.34        6.67     10.65 o 
  -7   7  10        7.62       12.80      8.78 o 
  -6   7  10        0.45       19.32     10.46 o 
  -5   7  10        5.72       10.85      8.02 o 
  -4   7  10        2.30       13.96      8.94 o 
  -3   7  10       17.13       12.53      7.83 o 
  -2   7  10        2.21        0.17      7.89 o 
  -1   7  10        0.47        6.69      8.69 o 
   0   7  10       14.68       18.95     10.80 o 
  -5   8  10        0.54        7.51      8.59 o 
  -4   8  10       10.24        3.20      7.82 o 
  -3   8  10        9.79       13.03      8.85 o 
  -2   8  10        5.65       16.69     10.36 o 
   0  -8  11        1.17       12.33      9.54 o 
   1  -8  11        0.10        2.63      7.85 o 
   2  -8  11        9.01       12.26      8.21 o 
   3  -8  11        5.11        9.61      7.93 o 
   4  -8  11        4.34       15.07      7.29 o 
   5  -8  11       14.67       11.74      6.68 o 
   6  -8  11        6.25       17.70      7.30 o 
  -2  -7  11        6.58        4.91     11.61 o 
  -1  -7  11        0.56        2.35      9.50 o 
   0  -7  11       24.70       24.77      8.82 o 
   1  -7  11        9.54       21.32      7.99 o 
   2  -7  11       40.25       29.28      8.04 o 
   3  -7  11        9.19        1.07      8.70 o 
   4  -7  11        0.11       -1.12      6.50 o 
   5  -7  11        1.27        8.70      6.64 o 
   6  -7  11       15.74       10.39      6.90 o 
   7  -7  11        1.02        6.31      8.26 o 
  -3  -6  11        0.48       -0.27     17.10 o 
  -2  -6  11       73.07       70.28     12.24 o 
  -1  -6  11        0.01        3.53      8.95 o 
   0  -6  11      106.84       92.52      8.81 o 
   1  -6  11       97.99      110.48      8.61 o 
   2  -6  11       37.78       27.71      7.43 o 
   3  -6  11       25.21       24.02      7.16 o 
   4  -6  11       73.68       79.58      9.06 o 
   5  -6  11       45.22       36.21      7.12 o 
   6  -6  11        4.16        9.18      6.17 o 
   7  -6  11        0.02        7.69      7.87 o 
   8  -6  11        0.02       10.67      7.50 o 
  -4  -5  11        8.49        5.90     16.93 o 
  -3  -5  11       12.49        2.44     15.75 o 
  -2  -5  11        6.97        6.79     10.76 o 
  -1  -5  11        0.41       -4.38      9.00 o 
   0  -5  11       12.53       18.11      8.03 o 
   1  -5  11        8.66       11.76      7.24 o 
   2  -5  11      205.99      209.48      8.11 o 
   3  -5  11        0.04       15.48      6.70 o 
   4  -5  11      289.42      317.73     12.87 o 
   5  -5  11        0.31        4.30      7.13 o 
   6  -5  11       19.46       34.46      7.29 o 
   7  -5  11       21.12       20.34      7.66 o 
   8  -5  11        3.87        7.65      7.31 o 
  -5  -4  11        0.86        8.78     16.79 o 
  -4  -4  11        7.47       11.71     15.05 o 
  -3  -4  11       17.74       24.45     14.97 o 
  -2  -4  11       34.05       46.17     10.66 o 
  -1  -4  11        0.46        9.99      9.54 o 
   0  -4  11        3.33        4.29      8.01 o 
   1  -4  11      108.55      111.51      7.76 o 
   2  -4  11      256.50      246.37     11.31 o 
   3  -4  11      210.58      203.97      6.81 o 
   4  -4  11        3.75        2.74      6.34 o 
   5  -4  11       11.43       13.37      6.88 o 
   6  -4  11       13.55       20.63      7.37 o 
   7  -4  11        3.60        9.82      6.02 o 
   8  -4  11        5.98        4.47      8.14 o 
  -6  -3  11        8.75        9.06     10.41 o 
  -5  -3  11        0.34       -0.77     13.10 o 
  -4  -3  11       38.56       51.96     15.19 o 
  -3  -3  11       12.13       21.09     14.56 o 
  -2  -3  11        2.13       11.01      9.66 o 
  -1  -3  11      127.74      142.06     10.68 o 
   0  -3  11      203.29      219.60      9.17 o 
   1  -3  11       49.74       41.97      6.20 o 
   2  -3  11        7.94       12.33      6.09 o 
   3  -3  11        3.44       11.27      5.98 o 
   4  -3  11       10.08       14.80      7.01 o 
   5  -3  11       20.38       28.79      5.66 o 
   6  -3  11      116.36      122.29      7.45 o 
   7  -3  11       24.64       25.80      7.64 o 
   8  -3  11        1.35        1.74      7.27 o 
  -6  -2  11        3.76        6.29      9.17 o 
  -5  -2  11        6.61       10.04     12.42 o 
  -4  -2  11      128.26      139.23     12.96 o 
  -3  -2  11       37.46       52.22     14.34 o 
  -2  -2  11      131.61      136.40     14.83 o 
  -1  -2  11      489.93      513.95     15.92 o 
   0  -2  11      866.17      911.96     31.93 o 
   1  -2  11      523.40      506.88     22.71 o 
   2  -2  11     1363.88     1358.39     11.35 o 
   3  -2  11        0.51       -1.34      5.92 o 
   4  -2  11        4.33       12.50      6.70 o 
   5  -2  11       58.33       63.59      7.17 o 
   6  -2  11       37.51       46.11      8.79 o 
   7  -2  11       18.95       16.93      6.82 o 
   8  -2  11        0.62        3.78      7.09 o 
  -7  -1  11        2.85        9.12      9.74 o 
  -6  -1  11       29.31       21.42      8.43 o 
  -5  -1  11      134.66      138.69      8.75 o 
  -4  -1  11       37.98       33.89     10.27 o 
  -3  -1  11        2.86        6.05     10.05 o 
  -2  -1  11      163.02      190.76     12.26 o 
  -1  -1  11      152.66      137.89      8.17 o 
   0  -1  11       16.43       25.00      6.93 o 
   1  -1  11      660.41      676.31     20.83 o 
   2  -1  11     1221.68     1171.51     49.41 o 
   3  -1  11        0.65        2.94      5.58 o 
   4  -1  11       43.21       54.27      7.12 o 
   5  -1  11      121.06      129.15      8.63 o 
   6  -1  11       43.82       51.25      7.79 o 
   7  -1  11       18.35       16.15      8.34 o 
  -7   0  11        0.23        2.18      8.18 o 
  -6   0  11       24.43       18.83      8.07 o 
  -5   0  11       25.11       26.82      7.29 o 
  -4   0  11       33.40       33.97     12.16 o 
  -3   0  11       64.12       60.41      8.03 o 
  -2   0  11     2655.29     2585.91     30.20 o 
  -1   0  11     1630.11     1650.59     97.90 o 
   0   0  11       68.43       75.17      7.27 o 
   1   0  11      545.92      476.48     24.97 o 
   2   0  11      372.44      400.58      8.66 o 
   3   0  11      282.35      285.10     12.89 o 
   4   0  11        1.20        7.68      7.00 o 
   5   0  11        9.60        9.19      7.15 o 
   6   0  11       25.46       18.59      7.70 o 
   7   0  11        0.02        9.11      9.03 o 
  -8   1  11        7.21        6.65      7.68 o 
  -7   1  11        0.19        5.62      8.89 o 
  -6   1  11       81.81       72.79      7.35 o 
  -5   1  11      124.63      115.54     10.29 o 
  -4   1  11      114.74      117.40      8.26 o 
  -3   1  11      596.75      608.08     43.95 o 
  -2   1  11        0.07        1.97     12.27 o 
  -1   1  11      640.91      629.26     29.77 o 
   0   1  11      394.45      379.20     19.49 o 
   1   1  11      286.13      284.45      9.75 o 
   2   1  11       10.94       11.72      8.35 o 
   3   1  11      137.67      143.59      9.27 o 
   4   1  11      136.08      118.47     12.20 o 
   5   1  11       12.20       17.28      9.64 o 
   6   1  11        6.34        7.75     11.50 o 
   7   1  11        8.67       15.18     12.03 o 
  -8   2  11        2.28        0.71      8.37 o 
  -7   2  11       22.05       32.55      8.68 o 
  -6   2  11       21.67       27.96      9.09 o 
  -5   2  11       93.21      110.66      8.87 o 
  -4   2  11       22.33       19.22      8.92 o 
  -3   2  11        1.27       -2.83      8.39 o 
  -2   2  11      127.09      128.29     13.46 o 
  -1   2  11        4.75       10.15      9.30 o 
   0   2  11     1162.12     1252.41     61.73 o 
   1   2  11      126.11      123.73     15.94 o 
   2   2  11        5.05       10.42      6.91 o 
   3   2  11       68.20       67.11      8.55 o 
   4   2  11       61.75       64.12      9.19 o 
   5   2  11        0.72        1.19     24.09 o 
   6   2  11       20.23       18.50     10.04 o 
  -8   3  11        1.02       -3.45      8.19 o 
  -7   3  11        8.35       -0.15      7.66 o 
  -6   3  11        0.21        7.64      7.75 o 
  -5   3  11        7.17       14.94      7.38 o 
  -4   3  11      205.41      196.72     10.17 o 
  -3   3  11      115.11      110.06     12.79 o 
  -2   3  11        2.71        5.11      7.81 o 
  -1   3  11        0.14        2.58      8.64 o 
   0   3  11      294.44      301.08     21.80 o 
   1   3  11      101.70      120.13     14.78 o 
   2   3  11      158.94      160.38      9.21 o 
   3   3  11      103.55      102.77     11.32 o 
   4   3  11      113.02      115.36     12.31 o 
   5   3  11        0.37       22.31     12.08 o 
  -8   4  11        0.92       15.94     15.17 o 
  -7   4  11       39.94       47.44     10.79 o 
  -6   4  11        6.62       17.52      8.61 o 
  -5   4  11       84.24       81.88      8.77 o 
  -4   4  11      236.46      239.11      8.91 o 
  -3   4  11       42.63       51.42      7.23 o 
  -2   4  11      173.29      173.84      8.32 o 
  -1   4  11      452.34      438.98     45.12 o 
   0   4  11       47.33       32.77      7.89 o 
   1   4  11        6.89        9.06      7.59 o 
   2   4  11        4.85        8.75      9.02 o 
   3   4  11       37.11       28.69     13.39 o 
   4   4  11        0.76        0.03      9.96 o 
  -8   5  11        8.33       26.60     10.06 o 
  -7   5  11       51.82       51.60      8.47 o 
  -6   5  11        1.51       16.08      6.87 o 
  -5   5  11       65.17       57.14      6.93 o 
  -4   5  11        1.00       16.21     11.60 o 
  -3   5  11      148.49      142.94     16.63 o 
  -2   5  11       34.89       33.58      8.86 o 
  -1   5  11        8.43       13.74      8.46 o 
   0   5  11        4.38        9.98      6.85 o 
   1   5  11        6.73        4.04      8.77 o 
   2   5  11        5.31        3.57      9.52 o 
   3   5  11        0.38       -5.51     14.53 o 
  -7   6  11       21.10       17.57      8.25 o 
  -6   6  11        5.62       -9.43      8.44 o 
  -5   6  11        1.42        8.74      9.50 o 
  -4   6  11       26.67       30.82      7.64 o 
  -3   6  11        1.23        4.67      9.68 o 
  -2   6  11        0.23        3.47      7.87 o 
  -1   6  11        0.64       -1.11     10.27 o 
   0   6  11        0.84       -4.67      8.11 o 
   1   6  11       35.84       33.72      9.59 o 
   2   6  11        8.17        5.98     10.38 o 
  -6   7  11        6.81        8.06      9.93 o 
  -5   7  11        8.61        9.81     10.67 o 
  -4   7  11        1.57       -0.30      6.95 o 
  -3   7  11        2.24        8.18      9.08 o 
  -2   7  11       54.51       59.25     19.61 o 
  -1   7  11        4.86        5.52      9.96 o 
   0   7  11        8.14       22.57      9.15 o 
  -4   8  11        4.89        3.29     10.18 o 
  -3   8  11       15.50        7.19      8.89 o 
   0  -8  12        0.65        2.10      8.77 o 
   1  -8  12        2.36        6.18      8.98 o 
   2  -8  12       18.85       21.84     10.25 o 
   3  -8  12       11.38        7.90      7.12 o 
   4  -8  12        0.31        0.56      7.21 o 
   5  -8  12        3.22        6.43      8.17 o 
   6  -8  12        2.97        7.48      6.71 o 
  -2  -7  12        1.68       11.08     13.79 o 
  -1  -7  12        7.84        2.43     10.73 o 
   0  -7  12       20.62       19.10     10.04 o 
   1  -7  12        6.82        7.57      8.12 o 
   2  -7  12       10.32       16.88      8.93 o 
   3  -7  12        6.00        6.08      7.65 o 
   4  -7  12        8.66       14.14      6.18 o 
   5  -7  12        1.45        9.26      6.87 o 
   6  -7  12       10.26        7.96      6.52 o 
   7  -7  12        6.60       -0.48      7.60 o 
  -3  -6  12        5.81       -0.31     17.44 o 
  -2  -6  12       25.96       14.51     11.88 o 
  -1  -6  12        0.76       11.85      9.62 o 
   0  -6  12       22.57       22.51      7.55 o 
   1  -6  12       28.52       30.46      6.78 o 
   2  -6  12        9.73        8.37      7.45 o 
   3  -6  12        0.53        6.38      7.25 o 
   4  -6  12       18.13       17.90      5.77 o 
   5  -6  12       68.19       70.16      5.89 o 
   6  -6  12        8.98       13.11      6.79 o 
   7  -6  12        2.87        8.23      7.14 o 
   8  -6  12        1.18        6.13      8.44 o 
  -4  -5  12        3.29        3.51     17.25 o 
  -3  -5  12        0.00        3.27     15.41 o 
  -2  -5  12        0.25       11.21     10.80 o 
  -1  -5  12        3.43       10.95     10.66 o 
   0  -5  12      114.76      117.43      7.99 o 
   1  -5  12       89.29       83.02     12.30 o 
   2  -5  12        8.28        3.70      7.08 o 
   3  -5  12        4.08        4.47      6.90 o 
   4  -5  12       81.54       76.91      6.62 o 
   5  -5  12        8.40        7.80      6.15 o 
   6  -5  12       42.47       40.88      6.10 o 
   7  -5  12        8.33        9.66      6.94 o 
   8  -5  12        9.05       10.43      6.91 o 
  -5  -4  12        2.10       11.34     17.42 o 
  -4  -4  12        0.12        9.26     19.11 o 
  -3  -4  12       75.65       78.18     15.43 o 
  -2  -4  12        0.30        1.63     10.77 o 
  -1  -4  12       46.30       50.94     13.67 o 
   0  -4  12       96.63      102.99      8.12 o 
   1  -4  12       95.26       84.17      7.15 o 
   2  -4  12       40.13       42.63      6.40 o 
   3  -4  12       22.65       23.05      6.00 o 
   4  -4  12      225.71      226.88      7.52 o 
   5  -4  12       79.57       84.67      6.19 o 
   6  -4  12       10.90       18.47      5.69 o 
   7  -4  12        2.18        9.66      6.16 o 
   8  -4  12       12.24       16.19      7.39 o 
  -6  -3  12        0.03       -3.36     12.93 o 
  -5  -3  12       23.29       29.97     19.35 o 
  -4  -3  12       16.72       22.71     14.97 o 
  -3  -3  12        2.26      -11.05     14.71 o 
  -2  -3  12       91.51       84.42     19.44 o 
  -1  -3  12       60.05       51.23      8.57 o 
   0  -3  12      535.58      541.14     18.03 o 
   1  -3  12      252.51      245.70      8.43 o 
   2  -3  12      130.98      137.58      8.56 o 
   3  -3  12       10.42       15.94      6.06 o 
   4  -3  12      229.24      224.86     10.39 o 
   5  -3  12       32.53       44.15      6.45 o 
   6  -3  12        1.46        4.55      7.32 o 
   7  -3  12       17.90       10.70      7.65 o 
   8  -3  12       38.08       42.22      7.68 o 
  -6  -2  12       37.54       30.76      9.70 o 
  -5  -2  12        0.21        2.40     12.08 o 
  -4  -2  12      208.41      228.65     17.25 o 
  -3  -2  12      351.20      368.22     16.52 o 
  -2  -2  12      709.18      796.35     19.08 o 
  -1  -2  12      114.26      121.99      8.07 o 
   0  -2  12     1344.99     1330.48     22.22 o 
   1  -2  12        4.35       20.21      6.00 o 
   2  -2  12      188.95      179.55      7.50 o 
   3  -2  12       69.30       69.13      5.92 o 
   4  -2  12      195.32      208.06      7.02 o 
   5  -2  12       16.18       15.14      6.34 o 
   6  -2  12        8.75        6.27      7.15 o 
   7  -2  12        0.46       13.26      8.76 o 
   8  -2  12        0.68        0.70      8.77 o 
  -7  -1  12        4.73        7.17      9.35 o 
  -6  -1  12       24.00       16.88      8.61 o 
  -5  -1  12       50.55       43.92     10.56 o 
  -4  -1  12        4.67       11.68     10.42 o 
  -3  -1  12       23.24       24.02     10.62 o 
  -2  -1  12       23.19       22.53     10.72 o 
  -1  -1  12       60.14       57.04      6.90 o 
   0  -1  12       91.58       97.61      7.78 o 
   1  -1  12       41.98       50.13      7.48 o 
   2  -1  12      213.66      215.87      7.24 o 
   3  -1  12      645.39      665.74     17.53 o 
   4  -1  12      362.02      353.36      7.68 o 
   5  -1  12        4.19        5.22      7.01 o 
   6  -1  12       44.16       33.75      7.02 o 
   7  -1  12        6.65       15.58      7.77 o 
  -7   0  12        1.24       -0.89      8.81 o 
  -6   0  12        0.85       10.07      7.49 o 
  -5   0  12        5.41        9.12      7.39 o 
  -4   0  12        1.10       10.69      9.94 o 
  -3   0  12        0.02        3.85      8.93 o 
  -2   0  12        0.02        5.78      9.21 o 
  -1   0  12      629.13      560.95     11.13 o 
   0   0  12     2400.33     2596.34     86.23 o 
   1   0  12      612.04      657.56     14.02 o 
   2   0  12       47.84       42.22      7.25 o 
   3   0  12        0.84        5.64      7.26 o 
   4   0  12      116.11      117.98     11.69 o 
   5   0  12        6.11        4.63      7.13 o 
   6   0  12        0.30        2.97      7.46 o 
   7   0  12        0.00       -2.73      7.86 o 
  -8   1  12        3.59        7.28      8.73 o 
  -7   1  12        8.46        1.48      7.65 o 
  -6   1  12        4.90        5.69      8.60 o 
  -5   1  12      212.80      218.83      8.30 o 
  -4   1  12       45.43       47.16      9.13 o 
  -3   1  12      109.47      116.46     13.52 o 
  -2   1  12      151.05      136.15      8.19 o 
  -1   1  12        6.63        6.49      9.08 o 
   0   1  12       22.10        7.45      7.74 o 
   1   1  12        1.99        1.59      7.61 o 
   2   1  12      277.88      273.47     13.64 o 
   3   1  12      265.86      260.25     13.40 o 
   4   1  12       22.36       18.92      9.55 o 
   5   1  12       28.25       28.63     10.09 o 
   6   1  12        5.24       12.15      9.64 o 
  -8   2  12        3.45        1.08      9.65 o 
  -7   2  12       17.92       21.88      9.14 o 
  -6   2  12        0.05        3.73      7.21 o 
  -5   2  12      117.98      122.29      7.83 o 
  -4   2  12       16.77       15.80      6.37 o 
  -3   2  12       20.65       22.60      7.74 o 
  -2   2  12      505.05      521.58     14.90 o 
  -1   2  12      621.81      636.84     55.84 o 
   0   2  12        0.70       10.33      7.74 o 
   1   2  12       26.66       40.49      8.85 o 
   2   2  12        0.06        7.97      8.71 o 
   3   2  12        0.45        5.06      7.77 o 
   4   2  12      157.71      161.78     27.02 o 
   5   2  12        5.62       -5.22     12.17 o 
   6   2  12       34.97       41.89     12.65 o 
  -8   3  12        1.36        5.96      9.54 o 
  -7   3  12        5.03       -0.93      7.73 o 
  -6   3  12       39.27       38.98     11.72 o 
  -5   3  12       61.50       61.80      8.66 o 
  -4   3  12       64.30       64.21      9.22 o 
  -3   3  12      147.48      153.96      8.53 o 
  -2   3  12       60.90       64.42      9.19 o 
  -1   3  12        1.40        8.21     13.02 o 
   0   3  12      116.85      136.03      8.11 o 
   1   3  12      297.53      289.04     16.22 o 
   2   3  12      302.23      292.08     10.72 o 
   3   3  12        0.06       11.80      8.29 o 
   4   3  12       40.37       46.45     11.84 o 
   5   3  12        0.30        1.65     12.58 o 
  -8   4  12        1.92        8.63      8.64 o 
  -7   4  12        3.13       12.43      8.89 o 
  -6   4  12       43.64       32.88      6.84 o 
  -5   4  12       55.68       48.77     11.92 o 
  -4   4  12      129.49      147.41     15.68 o 
  -3   4  12      347.04      348.02     16.95 o 
  -2   4  12       78.47       86.57      7.73 o 
  -1   4  12        4.85        5.01      8.51 o 
   0   4  12       85.94       81.44      8.80 o 
   1   4  12       14.52       13.57      7.44 o 
   2   4  12       18.96       21.93      9.03 o 
   3   4  12       30.10       24.82      9.64 o 
   4   4  12        0.34        0.68     12.54 o 
  -8   5  12        3.76        1.08     10.05 o 
  -7   5  12       42.62       38.67      9.61 o 
  -6   5  12       13.98       20.03      7.81 o 
  -5   5  12       24.45       27.82      6.94 o 
  -4   5  12        0.17       13.54      9.02 o 
  -3   5  12       25.02       22.93      6.47 o 
  -2   5  12       21.08       20.62      7.28 o 
  -1   5  12       81.86       79.45      9.56 o 
   0   5  12       16.63       19.58      8.86 o 
   1   5  12        1.26        9.82      7.26 o 
   2   5  12        0.25       16.92     10.44 o 
   3   5  12       12.45       -6.73     10.00 o 
  -7   6  12        0.77        1.09      9.41 o 
  -6   6  12        5.02        6.27      7.95 o 
  -5   6  12        9.51       16.25      8.56 o 
  -4   6  12       39.89       30.81      9.23 o 
  -3   6  12       66.06       64.85     17.96 o 
  -2   6  12       13.37       20.73      7.88 o 
  -1   6  12      106.46      102.67     24.72 o 
   0   6  12        5.45        6.20      8.87 o 
   1   6  12        4.73       11.65      9.63 o 
   2   6  12        0.02        4.11     10.37 o 
  -6   7  12        4.71       -0.72      8.74 o 
  -5   7  12        0.42       17.70      6.82 o 
  -4   7  12        8.71       15.48      9.32 o 
  -3   7  12       18.57       19.11      8.42 o 
  -2   7  12       19.25       12.90     12.98 o 
  -1   7  12        0.36        2.12      7.84 o 
   0   7  12       16.08        8.83      9.90 o 
   0  -8  13        0.62        3.83     10.09 o 
   1  -8  13        5.42        3.85      9.40 o 
   2  -8  13        0.12       -0.06      8.45 o 
   3  -8  13        1.46        1.04      7.30 o 
   4  -8  13        2.82        3.61      7.46 o 
   5  -8  13       36.22       26.78      7.43 o 
   6  -8  13       19.35       15.71      7.60 o 
  -1  -7  13        2.08        4.78     11.88 o 
   0  -7  13        0.24        2.85      9.00 o 
   1  -7  13       72.46       78.11     10.17 o 
   2  -7  13       17.48       14.34      8.22 o 
   3  -7  13        3.90        9.49      7.73 o 
   4  -7  13        0.82       -0.86      6.87 o 
   5  -7  13       11.81        5.24      6.69 o 
   6  -7  13        0.50       -0.37      6.79 o 
   7  -7  13        0.06       -4.10      7.05 o 
  -3  -6  13        1.72        0.10     16.42 o 
  -2  -6  13        0.36        4.16     11.53 o 
  -1  -6  13       29.92       30.59     11.19 o 
   0  -6  13       24.50       20.42      8.85 o 
   1  -6  13       50.41       45.02      8.35 o 
   2  -6  13       91.46       86.97      7.09 o 
   3  -6  13       12.57       25.64      6.58 o 
   4  -6  13      225.36      244.59     10.89 o 
   5  -6  13        4.93       18.50      7.31 o 
   6  -6  13        2.19        5.33      6.88 o 
   7  -6  13       26.74       34.38      7.21 o 
  -4  -5  13        0.00        6.39     16.59 o 
  -3  -5  13        3.89        9.77     15.29 o 
  -2  -5  13       60.72       56.54     11.27 o 
  -1  -5  13      204.69      220.52     38.83 o 
   0  -5  13      105.25      102.78      7.78 o 
   1  -5  13        0.02        3.82      8.02 o 
   2  -5  13        0.33       -2.53      6.58 o 
   3  -5  13        1.18       -2.75      6.11 o 
   4  -5  13       41.54       52.12      7.21 o 
   5  -5  13       28.31       36.82      7.32 o 
   6  -5  13       32.39       35.03      7.44 o 
   7  -5  13        5.05       10.21      6.70 o 
   8  -5  13        1.42        6.15      7.48 o 
  -5  -4  13        2.81        2.42     16.64 o 
  -4  -4  13       33.81       36.19     16.40 o 
  -3  -4  13      135.03      149.87     16.45 o 
  -2  -4  13       13.13       20.84     16.00 o 
  -1  -4  13       16.46       22.66     10.04 o 
   0  -4  13      326.61      346.93     20.71 o 
   1  -4  13      203.85      212.96     13.50 o 
   2  -4  13      112.40      110.13      6.24 o 
   3  -4  13       24.13       23.35      6.15 o 
   4  -4  13      128.25      120.43      7.73 o 
   5  -4  13        0.14        6.15      6.44 o 
   6  -4  13       15.82       22.91      6.52 o 
   7  -4  13        1.99        9.82      6.38 o 
   8  -4  13        9.77        8.98      8.43 o 
  -6  -3  13        0.35        2.97     12.37 o 
  -5  -3  13        0.04       11.30     16.09 o 
  -4  -3  13        6.21        3.02     15.75 o 
  -3  -3  13       13.30        8.42     15.58 o 
  -2  -3  13       81.90       94.47     12.01 o 
  -1  -3  13        2.56       -5.30     15.57 o 
   0  -3  13       33.09       40.75      8.34 o 
   1  -3  13        5.54        6.01      6.41 o 
   2  -3  13        7.76       13.60      6.42 o 
   3  -3  13      186.80      203.39      9.61 o 
   4  -3  13      128.89      134.33      8.62 o 
   5  -3  13       24.00       19.45      7.13 o 
   6  -3  13      104.35      109.92      7.75 o 
   7  -3  13        0.34        1.28      6.59 o 
   8  -3  13        0.09        5.42      7.41 o 
  -6  -2  13        0.62        9.43     10.15 o 
  -5  -2  13        1.79       15.43     15.19 o 
  -4  -2  13       13.31       13.45     14.88 o 
  -3  -2  13       47.64       68.99     14.95 o 
  -2  -2  13       25.40       32.58     15.02 o 
  -1  -2  13       18.13       26.38      9.30 o 
   0  -2  13       24.75       26.19      6.30 o 
   1  -2  13       17.37       25.20      7.20 o 
   2  -2  13      667.74      630.38     32.10 o 
   3  -2  13       74.82       80.94      7.25 o 
   4  -2  13      474.09      476.42     13.15 o 
   5  -2  13        6.30       11.29      6.44 o 
   6  -2  13        1.53        8.06      7.41 o 
   7  -2  13        0.03        3.00      9.64 o 
  -7  -1  13        6.32       12.85      9.68 o 
  -6  -1  13       11.10       14.61      8.69 o 
  -5  -1  13       22.69       29.64     10.48 o 
  -4  -1  13        8.87       12.58     10.40 o 
  -3  -1  13      189.39      207.50     14.36 o 
  -2  -1  13     1244.79     1277.25     40.22 o 
  -1  -1  13      341.23      359.96     20.96 o 
   0  -1  13      173.91      164.00      7.19 o 
   1  -1  13      106.75      123.83      7.50 o 
   2  -1  13      733.27      729.41     30.08 o 
   3  -1  13       43.62       45.37      6.00 o 
   4  -1  13       50.71       54.25      7.09 o 
   5  -1  13       39.34       42.69      7.42 o 
   6  -1  13        0.57        3.42      7.07 o 
   7  -1  13        2.36       13.64      9.02 o 
  -7   0  13        4.43        7.76      8.35 o 
  -6   0  13        9.23        4.35      7.90 o 
  -5   0  13       17.21       15.23      6.73 o 
  -4   0  13       13.09        6.72      8.18 o 
  -3   0  13       14.15       17.17     10.07 o 
  -2   0  13      692.87      701.16     42.89 o 
  -1   0  13      213.34      243.71     17.69 o 
   0   0  13       71.14      108.77      9.26 o 
   1   0  13      226.94      228.69      8.15 o 
   2   0  13        3.33       10.20      7.22 o 
   3   0  13      806.03      841.71      9.64 o 
   4   0  13       99.38      100.15      7.35 o 
   5   0  13       37.82       35.90      7.68 o 
   6   0  13        3.27       10.27      7.57 o 
   7   0  13        3.44        1.92     11.05 o 
  -8   1  13        0.09        5.58      9.20 o 
  -7   1  13        0.69        3.95      7.18 o 
  -6   1  13       45.41       49.06      6.27 o 
  -5   1  13        4.63       13.05      8.57 o 
  -4   1  13        5.91       13.28     11.11 o 
  -3   1  13       67.36       57.35      9.88 o 
  -2   1  13       68.79       85.70      9.33 o 
  -1   1  13       55.81       60.76      8.01 o 
   0   1  13      123.39      130.58      9.54 o 
   1   1  13      521.33      526.27     26.32 o 
   2   1  13       14.47        7.88      8.84 o 
   3   1  13        0.06       -2.47      8.16 o 
   4   1  13       42.09       45.56      7.63 o 
   5   1  13        5.81        5.36      8.32 o 
   6   1  13        1.76       -1.31      8.27 o 
  -8   2  13        0.25       -4.70      8.30 o 
  -7   2  13        0.03       -3.81      9.06 o 
  -6   2  13       13.80       12.12      8.62 o 
  -5   2  13       98.49       76.52      9.20 o 
  -4   2  13       59.95       58.17      8.68 o 
  -3   2  13      337.89      360.89     12.92 o 
  -2   2  13      222.65      229.67     17.63 o 
  -1   2  13      486.36      503.54     34.82 o 
   0   2  13        0.83        8.09      7.10 o 
   1   2  13        7.50       13.29      8.80 o 
   2   2  13        2.47       -0.50      7.28 o 
   3   2  13       76.43       76.83      8.27 o 
   4   2  13       78.50       67.62      8.74 o 
   5   2  13        0.96       -5.27     11.50 o 
   6   2  13       12.75       10.30     12.85 o 
  -8   3  13        8.29        2.47      9.86 o 
  -7   3  13        0.87        4.75      9.30 o 
  -6   3  13        5.53        5.48      6.91 o 
  -5   3  13       33.71       26.63      7.35 o 
  -4   3  13        0.01        2.53      8.26 o 
  -3   3  13       23.32       28.13      8.20 o 
  -2   3  13      222.85      227.43     11.07 o 
  -1   3  13        9.37       12.28      7.75 o 
   0   3  13      493.57      506.88     27.69 o 
   1   3  13       98.00      106.33     11.00 o 
   2   3  13       59.24       61.82      8.04 o 
   3   3  13        8.90        9.08      8.18 o 
   4   3  13        6.47       10.10      9.69 o 
   5   3  13        6.87        5.53     18.30 o 
  -8   4  13        5.05       10.76      8.63 o 
  -7   4  13       19.74       22.41      8.12 o 
  -6   4  13        9.48        9.80      7.75 o 
  -5   4  13        1.63        6.40      7.51 o 
  -4   4  13      251.63      223.20     15.41 o 
  -3   4  13        3.74       12.43      8.72 o 
  -2   4  13       77.96       73.93      8.14 o 
  -1   4  13      284.64      301.17     35.91 o 
   0   4  13       55.43       52.09      7.59 o 
   1   4  13       24.52       23.68      7.10 o 
   2   4  13        4.11       -0.62      7.70 o 
   3   4  13        1.32        3.93     11.82 o 
   4   4  13        0.72       19.30     11.57 o 
  -7   5  13        1.51       12.90      7.05 o 
  -6   5  13        2.89        8.34      8.52 o 
  -5   5  13       12.70       13.69      7.73 o 
  -4   5  13        1.36        4.50      6.90 o 
  -3   5  13       53.09       54.13     10.44 o 
  -2   5  13       44.05       43.07     13.25 o 
  -1   5  13       91.84       91.65     11.52 o 
   0   5  13        8.30        6.10      7.82 o 
   1   5  13       12.14       11.07      7.37 o 
   2   5  13       44.47       35.16      9.14 o 
   3   5  13        7.68       17.49     10.32 o 
  -7   6  13        1.10        8.78      9.83 o 
  -6   6  13       19.21       12.76      9.41 o 
  -5   6  13       25.88       26.80     11.97 o 
  -4   6  13       17.24       16.14      8.16 o 
  -3   6  13        0.47       18.02      9.21 o 
  -2   6  13       33.15       20.63      7.91 o 
  -1   6  13       44.97       53.31      8.39 o 
   0   6  13        0.76        6.54      7.58 o 
   1   6  13        0.07       -0.91      9.75 o 
  -6   7  13        3.98       17.81      8.82 o 
  -5   7  13        0.46       10.92      9.89 o 
  -4   7  13        0.23       -2.06      8.22 o 
  -3   7  13        4.33        3.68      7.51 o 
  -2   7  13       11.41       15.90      9.88 o 
  -1   7  13        2.27       -8.42     10.13 o 
   1  -8  14       24.95       15.36      9.71 o 
   2  -8  14        0.74        3.92      8.45 o 
   3  -8  14        7.23        7.70      7.54 o 
   4  -8  14        3.48        6.92      6.80 o 
   5  -8  14        7.04       -0.36      7.40 o 
  -1  -7  14       13.50        0.77     11.63 o 
   0  -7  14        0.00       -1.87      9.54 o 
   1  -7  14        2.27        3.37      7.49 o 
   2  -7  14        0.18        9.06      8.86 o 
   3  -7  14        7.64        0.31      8.32 o 
   4  -7  14       10.43        8.14      7.04 o 
   5  -7  14        0.22       -0.88      6.77 o 
   6  -7  14       30.81       25.33      8.38 o 
   7  -7  14        2.22        2.21      8.63 o 
  -3  -6  14        6.34       10.76     17.58 o 
  -2  -6  14        8.68       13.66     11.80 o 
  -1  -6  14       13.40        7.61     11.15 o 
   0  -6  14       59.20       60.18      9.33 o 
   1  -6  14        0.00        2.18      7.14 o 
   2  -6  14      209.97      212.16      8.38 o 
   3  -6  14        0.11       10.24      7.25 o 
   4  -6  14       29.43       27.71      7.20 o 
   5  -6  14        0.77        3.39      6.62 o 
   6  -6  14       17.37       13.37      7.13 o 
   7  -6  14        9.40        8.17      8.31 o 
  -4  -5  14        0.35       -0.99     17.29 o 
  -3  -5  14        4.00        6.80     15.43 o 
  -2  -5  14       82.38       96.35     16.53 o 
  -1  -5  14       44.47       33.92     10.99 o 
   0  -5  14        6.06        3.95      7.55 o 
   1  -5  14        2.31        6.70      6.84 o 
   2  -5  14       64.09       64.00      7.65 o 
   3  -5  14        0.96        4.77      6.26 o 
   4  -5  14        0.17        6.85      6.40 o 
   5  -5  14        8.95        2.88      7.24 o 
   6  -5  14       12.19       11.11      5.99 o 
   7  -5  14        0.43        7.07      7.28 o 
  -5  -4  14        5.85       12.63     18.38 o 
  -4  -4  14        0.02       13.86     16.64 o 
  -3  -4  14        2.96        7.60     14.66 o 
  -2  -4  14       13.89       15.43      9.94 o 
  -1  -4  14       41.21       46.56      7.36 o 
   0  -4  14      149.30      156.26      9.53 o 
   1  -4  14        0.04        6.38      6.29 o 
   2  -4  14        2.72        5.70      6.96 o 
   3  -4  14       87.38       87.83      6.03 o 
   4  -4  14      608.30      615.30     44.91 o 
   5  -4  14       22.40       25.60      7.42 o 
   6  -4  14       54.31       53.21      6.89 o 
   7  -4  14        0.92        4.70      7.80 o 
   8  -4  14        2.02        3.16      6.96 o 
  -5  -3  14        0.13       -6.56     15.67 o 
  -4  -3  14        0.66       11.25     15.53 o 
  -3  -3  14       70.42       72.27     15.84 o 
  -2  -3  14       23.47       30.36     10.43 o 
  -1  -3  14        3.59        2.47      7.46 o 
   0  -3  14      316.34      326.58     23.05 o 
   1  -3  14        1.24        3.46      5.69 o 
   2  -3  14        4.29        5.89      5.69 o 
   3  -3  14        0.06       -0.54      8.24 o 
   4  -3  14      100.38      108.66      7.63 o 
   5  -3  14        0.93        7.19      6.69 o 
   6  -3  14       53.00       54.71      7.01 o 
   7  -3  14       69.38       61.83      6.88 o 
  -6  -2  14        2.13        5.88     11.71 o 
  -5  -2  14       14.59       20.73     15.34 o 
  -4  -2  14        0.01       10.13     14.78 o 
  -3  -2  14       24.59       15.75     14.30 o 
  -2  -2  14      115.66      113.37     11.76 o 
  -1  -2  14      277.50      310.15     12.73 o 
   0  -2  14      706.71      656.28     42.37 o 
   1  -2  14        2.27        6.09      6.35 o 
   2  -2  14        6.37        5.91      7.01 o 
   3  -2  14     1171.82     1166.26     44.03 o 
   4  -2  14       57.09       59.14      5.87 o 
   5  -2  14       51.90       53.45      7.28 o 
   6  -2  14        4.06        4.20      6.90 o 
   7  -2  14        1.36        1.99      9.87 o 
  -7  -1  14       11.32       11.18      8.48 o 
  -6  -1  14        0.50        4.03      9.28 o 
  -5  -1  14       46.61       37.78     10.96 o 
  -4  -1  14       15.57       19.52     10.32 o 
  -3  -1  14      161.10      181.75     14.06 o 
  -2  -1  14       57.19       66.26     10.58 o 
  -1  -1  14       22.96       18.37      7.58 o 
   0  -1  14       29.37       31.32      6.51 o 
   1  -1  14       57.43       57.87      6.51 o 
   2  -1  14      154.88      156.46      6.45 o 
   3  -1  14        7.67       15.30      6.94 o 
   4  -1  14       13.55       12.73      5.74 o 
   5  -1  14      133.96      134.23      7.69 o 
   6  -1  14       39.53       42.74      7.99 o 
   7  -1  14       15.89       19.91      8.48 o 
  -7   0  14        8.70        3.34      9.26 o 
  -6   0  14        0.17       -1.10      8.17 o 
  -5   0  14       86.40       76.60      8.17 o 
  -4   0  14      162.65      168.47     14.27 o 
  -3   0  14      156.44      154.99      8.63 o 
  -2   0  14        0.85       -0.82      7.62 o 
  -1   0  14      623.00      661.44     47.83 o 
   0   0  14        0.47        2.27      8.44 o 
   1   0  14      242.58      261.78      8.88 o 
   2   0  14       60.62       73.68      7.32 o 
   3   0  14      152.46      160.58      7.61 o 
   4   0  14      107.94       93.99      8.00 o 
   5   0  14       34.50       32.72      6.26 o 
   6   0  14       14.84       17.36      7.56 o 
   7   0  14        0.08        1.75      9.77 o 
  -7   1  14        5.42        5.20      8.09 o 
  -6   1  14        1.37        0.98      7.19 o 
  -5   1  14      149.72      154.73      8.51 o 
  -4   1  14        1.63        5.89      7.31 o 
  -3   1  14        0.84        8.44      9.11 o 
  -2   1  14       68.32       58.31      9.52 o 
  -1   1  14       10.49       10.18      9.02 o 
   0   1  14       33.18       48.12      7.87 o 
   1   1  14        8.83       10.56      6.88 o 
   2   1  14       17.17       21.39      7.99 o 
   3   1  14        1.27        5.05      7.72 o 
   4   1  14        2.68        5.82      6.63 o 
   5   1  14       27.33       26.53      8.38 o 
   6   1  14        2.08       -2.23     11.97 o 
  -8   2  14        0.03        5.51     10.05 o 
  -7   2  14       15.94        9.92      7.90 o 
  -6   2  14        3.71        3.52      8.88 o 
  -5   2  14       12.09       10.88      8.42 o 
  -4   2  14        0.38       -2.48     11.62 o 
  -3   2  14      168.04      161.28     14.01 o 
  -2   2  14      232.71      219.28     27.39 o 
  -1   2  14       16.79       30.97      8.18 o 
   0   2  14        2.64        9.41      8.84 o 
   1   2  14      236.44      257.65     23.23 o 
   2   2  14       32.87       31.82      8.80 o 
   3   2  14      211.53      193.04      8.73 o 
   4   2  14       18.18       30.17      8.02 o 
   5   2  14        1.65        9.38     11.86 o 
  -8   3  14        2.77        8.55      8.46 o 
  -7   3  14       16.76       14.64      9.24 o 
  -6   3  14       75.02       64.43      9.28 o 
  -5   3  14       67.78       58.85      8.79 o 
  -4   3  14       28.66       33.08      8.51 o 
  -3   3  14      194.48      216.06     19.18 o 
  -2   3  14      238.25      258.56     21.46 o 
  -1   3  14       15.54       14.24      6.56 o 
   0   3  14      238.82      229.12     23.79 o 
   1   3  14      179.50      204.88     15.08 o 
   2   3  14      238.66      226.65     19.64 o 
   3   3  14        0.19       -5.10      7.12 o 
   4   3  14       10.43       10.09      9.68 o 
   5   3  14        0.75        8.26     10.71 o 
  -7   4  14        4.21        0.29      8.07 o 
  -6   4  14       39.22       30.36     10.03 o 
  -5   4  14        2.84       13.51      8.62 o 
  -4   4  14      170.40      177.81     17.70 o 
  -3   4  14      361.17      375.02     34.71 o 
  -2   4  14      240.79      249.52     23.09 o 
  -1   4  14        1.90        2.50      7.97 o 
   0   4  14       14.07       19.25      6.75 o 
   1   4  14      102.51       99.01     11.59 o 
   2   4  14       26.65       33.36      8.03 o 
   3   4  14       23.28       27.27      9.89 o 
   4   4  14       13.03        6.94     10.09 o 
  -7   5  14       21.49       13.68      7.54 o 
  -6   5  14       43.41       37.96      9.49 o 
  -5   5  14       16.32       21.71      9.03 o 
  -4   5  14       34.57       26.38      7.82 o 
  -3   5  14        6.71       11.78      7.20 o 
  -2   5  14        1.37        2.24      7.73 o 
  -1   5  14       58.47       45.35      9.12 o 
   0   5  14       51.23       54.76      7.95 o 
   1   5  14        0.38       12.18      8.90 o 
   2   5  14        2.81        9.93     10.14 o 
  -7   6  14        7.29       14.04      8.85 o 
  -6   6  14       39.75       29.90      9.96 o 
  -5   6  14        0.23       -9.83      8.30 o 
  -4   6  14        1.71        4.31      7.95 o 
  -3   6  14        0.02       15.10      9.19 o 
  -2   6  14       11.83       24.12      9.21 o 
  -1   6  14        6.26       -0.90      7.05 o 
   0   6  14        0.02       -3.06      8.10 o 
   1   6  14        9.34       16.34      9.91 o 
  -5   7  14        4.66       13.35     10.15 o 
  -4   7  14       42.21       34.50      8.00 o 
  -3   7  14        3.37       -1.31      9.33 o 
  -2   7  14       12.33       18.16      8.83 o 
  -1   7  14        4.07        3.30     10.42 o 
   1  -8  15        2.99       -2.73      9.96 o 
   2  -8  15        9.51        9.36      7.89 o 
   3  -8  15        1.77        7.30      7.80 o 
   4  -8  15       25.89       24.54      8.59 o 
   5  -8  15        9.05        3.54      7.57 o 
  -1  -7  15        2.01        2.90     12.09 o 
   0  -7  15       14.66        7.03     11.18 o 
   1  -7  15        5.86        5.96      9.31 o 
   2  -7  15        0.51       10.32      8.42 o 
   3  -7  15        0.05        4.25      7.15 o 
   4  -7  15       32.78       40.12      8.06 o 
   5  -7  15        6.30       15.07      7.83 o 
   6  -7  15       21.35       23.25      6.98 o 
  -2  -6  15       13.11        6.39     11.82 o 
  -1  -6  15        2.71       12.93     11.23 o 
   0  -6  15        5.55       17.43     10.42 o 
   1  -6  15        0.33       15.13      8.18 o 
   2  -6  15       37.33       34.36      7.13 o 
   3  -6  15       27.84       24.36      6.81 o 
   4  -6  15       52.48       66.60      7.66 o 
   5  -6  15       93.52       87.16      7.91 o 
   6  -6  15       11.67        8.80      6.43 o 
   7  -6  15       13.63        2.57      7.58 o 
  -4  -5  15        0.07       19.54     17.73 o 
  -3  -5  15        5.13        8.25     16.33 o 
  -2  -5  15       22.26       12.45     11.10 o 
  -1  -5  15        2.94       -1.23      9.98 o 
   0  -5  15       56.05       52.66      9.29 o 
   1  -5  15       13.66       14.49      7.29 o 
   2  -5  15      235.77      245.93     11.26 o 
   3  -5  15        9.85        8.02      6.15 o 
   4  -5  15       14.62        8.07      6.46 o 
   5  -5  15        0.35        7.53      6.56 o 
   6  -5  15        4.97        5.13      7.59 o 
   7  -5  15       26.24       20.02      7.55 o 
  -5  -4  15       23.11       33.16     17.73 o 
  -4  -4  15        2.98        8.56     16.86 o 
  -3  -4  15       53.13       71.26     15.92 o 
  -2  -4  15       37.58       28.90      8.86 o 
  -1  -4  15        0.19        7.74     10.24 o 
   0  -4  15       58.54       60.37      9.25 o 
   1  -4  15       87.48       83.66      6.93 o 
   2  -4  15       78.66       94.28      7.22 o 
   3  -4  15      373.90      410.04      8.45 o 
   4  -4  15        4.74        5.65      7.09 o 
   5  -4  15        2.85        7.72      7.27 o 
   6  -4  15       10.41       12.72      6.78 o 
   7  -4  15       34.82       32.35      8.15 o 
  -5  -3  15        6.13       14.46     16.76 o 
  -4  -3  15        0.52        8.37     16.01 o 
  -3  -3  15        8.40       14.97     14.17 o 
  -2  -3  15       22.77       30.01     10.22 o 
  -1  -3  15        0.13        5.37     10.65 o 
   0  -3  15        0.21       -1.76      8.24 o 
   1  -3  15        2.88        8.19      6.98 o 
   2  -3  15       49.97       51.14     11.37 o 
   3  -3  15       14.65       13.04      7.06 o 
   4  -3  15      422.85      407.85      9.85 o 
   5  -3  15      167.20      161.78      9.19 o 
   6  -3  15      137.13      138.91      6.80 o 
   7  -3  15        1.41       13.18      7.28 o 
  -6  -2  15        4.93        9.94     11.74 o 
  -5  -2  15        0.02       17.80     15.67 o 
  -4  -2  15       34.12       35.80     11.61 o 
  -3  -2  15       18.15       24.74     10.86 o 
  -2  -2  15      542.85      576.55     17.71 o 
  -1  -2  15       78.75       69.91      7.85 o 
   0  -2  15      793.21      759.33     12.07 o 
   1  -2  15      561.72      543.29      9.49 o 
   2  -2  15      228.82      234.07      9.99 o 
   3  -2  15       77.60       76.08      6.55 o 
   4  -2  15       95.25       95.68      7.45 o 
   5  -2  15      197.09      198.06     10.77 o 
   6  -2  15       15.26        8.57      7.57 o 
   7  -2  15        3.05        5.16      8.22 o 
  -6  -1  15        2.52        8.22      9.34 o 
  -5  -1  15       14.10        8.50     11.69 o 
  -4  -1  15       38.01       40.82     11.01 o 
  -3  -1  15       49.58       60.95      9.16 o 
  -2  -1  15      119.93      138.08     10.83 o 
  -1  -1  15      387.53      424.83     33.79 o 
   0  -1  15       61.08       60.42      7.86 o 
   1  -1  15       48.24       49.41      6.53 o 
   2  -1  15        3.23        1.50      7.08 o 
   3  -1  15       52.27       45.85      7.28 o 
   4  -1  15       52.87       53.48      6.59 o 
   5  -1  15        0.75        5.33      7.60 o 
   6  -1  15        0.95        0.59      6.33 o 
   7  -1  15        9.71       11.78      9.52 o 
  -7   0  15        2.70        4.95      8.42 o 
  -6   0  15        1.42       -2.37      7.26 o 
  -5   0  15       16.65       16.38      6.45 o 
  -4   0  15       63.79       85.27     10.46 o 
  -3   0  15      832.65      880.74     53.89 o 
  -2   0  15      145.66      163.22     10.56 o 
  -1   0  15       93.96       88.71      8.33 o 
   0   0  15       41.93       42.80      7.71 o 
   1   0  15        0.55        1.98      6.98 o 
   2   0  15       22.57       24.52      6.17 o 
   3   0  15      473.77      486.25      9.35 o 
   4   0  15        1.56        9.34      7.37 o 
   5   0  15       35.18       33.08      7.83 o 
   6   0  15       26.47       23.75      9.11 o 
  -7   1  15       42.97       30.15      7.88 o 
  -6   1  15       27.54       20.44      7.54 o 
  -5   1  15       91.26       79.18      7.26 o 
  -4   1  15       33.16       39.55      8.06 o 
  -3   1  15       95.02      110.29      9.44 o 
  -2   1  15        0.58        4.29      9.19 o 
  -1   1  15      440.85      454.41     41.58 o 
   0   1  15       37.24       41.11      8.76 o 
   1   1  15        0.02        0.51      8.66 o 
   2   1  15       18.49       15.63      8.66 o 
   3   1  15      130.92      130.02      8.38 o 
   4   1  15       56.65       41.64      7.63 o 
   5   1  15        3.85        8.45      8.34 o 
   6   1  15        5.98       14.34     12.22 o 
  -7   2  15        0.11        5.79      9.88 o 
  -6   2  15       15.48       12.29      9.03 o 
  -5   2  15       19.63       21.68      8.68 o 
  -4   2  15        0.02        9.77      7.32 o 
  -3   2  15      288.76      290.79     12.82 o 
  -2   2  15        3.99        1.46      9.16 o 
  -1   2  15      103.31      107.08     10.02 o 
   0   2  15      109.32      108.88     11.87 o 
   1   2  15       82.25       94.77     10.92 o 
   2   2  15      528.18      602.64     43.96 o 
   3   2  15       11.60        8.71      8.98 o 
   4   2  15       46.03       25.57      8.11 o 
   5   2  15        1.18        3.53     12.77 o 
  -7   3  15        2.00        9.74      8.26 o 
  -6   3  15        0.78       -0.59      8.99 o 
  -5   3  15        6.39        9.75      8.44 o 
  -4   3  15        6.58       13.17      8.82 o 
  -3   3  15        0.26        8.99      8.70 o 
  -2   3  15      156.94      153.26      8.84 o 
  -1   3  15       53.88       62.75      7.69 o 
   0   3  15      289.91      293.69     12.43 o 
   1   3  15        9.93       17.66      7.71 o 
   2   3  15        5.62        4.50      8.10 o 
   3   3  15        6.94        6.80      8.84 o 
   4   3  15        0.04       -8.49      9.86 o 
  -7   4  15        5.22        5.30      7.35 o 
  -6   4  15       80.98       85.05      8.55 o 
  -5   4  15       96.40       93.01     15.37 o 
  -4   4  15       23.93       17.99      7.45 o 
  -3   4  15       12.93       12.45      7.04 o 
  -2   4  15        6.75       -3.49      7.56 o 
  -1   4  15       18.88       21.01      9.00 o 
   0   4  15        6.68        7.17      7.79 o 
   1   4  15       49.05       52.58      7.55 o 
   2   4  15       62.56       51.18      9.19 o 
   3   4  15       11.76       22.62     17.81 o 
  -7   5  15        8.32        6.83      8.57 o 
  -6   5  15        0.01      -11.35      9.42 o 
  -5   5  15        3.98        7.44      9.20 o 
  -4   5  15        9.14        8.11      9.34 o 
  -3   5  15       47.64       42.37     10.70 o 
  -2   5  15        2.82        7.11      7.98 o 
  -1   5  15        8.16       13.89      9.14 o 
   0   5  15        1.54        7.11      6.59 o 
   1   5  15        3.29       17.11      8.35 o 
   2   5  15        5.42       -2.21      9.01 o 
  -6   6  15        4.06        5.88      8.64 o 
  -5   6  15        0.88        3.81      9.81 o 
  -4   6  15        6.91        7.73      7.94 o 
  -3   6  15       81.59       92.18     13.54 o 
  -2   6  15        0.23        8.95      9.27 o 
  -1   6  15        6.91        0.65      8.47 o 
   0   6  15        7.35        3.98      9.55 o 
  -4   7  15       15.89       16.23     10.76 o 
  -3   7  15        1.14        4.62     10.05 o 
  -2   7  15        8.13       11.59     10.26 o 
   2  -8  16        0.52        8.86      8.41 o 
   3  -8  16        1.76       10.16      7.87 o 
   4  -8  16        0.44       -5.78      8.74 o 
   5  -8  16        7.76       15.35      8.08 o 
  -1  -7  16        5.36       15.90     12.60 o 
   0  -7  16        6.45        7.81     11.62 o 
   1  -7  16        0.38        8.18      7.87 o 
   2  -7  16        3.38        3.53      7.59 o 
   3  -7  16        0.45        8.86      8.04 o 
   4  -7  16       46.66       34.35      7.20 o 
   5  -7  16        5.20        2.97      7.03 o 
   6  -7  16        2.92        5.14      6.94 o 
  -2  -6  16       20.54        4.73     12.49 o 
  -1  -6  16       64.03       42.61     11.48 o 
   0  -6  16        8.52       18.63      8.33 o 
   1  -6  16       20.07       21.12      8.53 o 
   2  -6  16       21.20       27.74      7.96 o 
   3  -6  16        0.01        8.84      7.46 o 
   4  -6  16        9.66        9.53      6.72 o 
   5  -6  16        5.91       12.61      7.89 o 
   6  -6  16        1.51       -1.60      7.19 o 
   7  -6  16        6.56       11.14      7.15 o 
  -3  -5  16       22.89       24.21     16.64 o 
  -2  -5  16       10.01        9.71     15.20 o 
  -1  -5  16       10.28       10.29      8.74 o 
   0  -5  16        7.46       13.06     10.49 o 
   1  -5  16       55.95       52.21      7.41 o 
   2  -5  16       62.28       67.79      6.78 o 
   3  -5  16       48.24       45.48      6.49 o 
   4  -5  16      119.33      103.65      7.87 o 
   5  -5  16       43.35       41.34      7.58 o 
   6  -5  16        0.60       -0.27      6.23 o 
   7  -5  16        0.15        9.79      7.56 o 
  -4  -4  16        2.23       13.96     16.52 o 
  -3  -4  16        0.03       25.40     15.12 o 
  -2  -4  16      274.50      239.78     29.99 o 
  -1  -4  16      131.04      124.82     16.92 o 
   0  -4  16        1.05       12.38      7.61 o 
   1  -4  16        2.71        3.68      6.52 o 
   2  -4  16        0.97       13.01      7.36 o 
   3  -4  16       16.86       15.62      7.26 o 
   4  -4  16       53.14       55.51      7.00 o 
   5  -4  16      155.57      139.18     12.48 o 
   6  -4  16       78.06       81.60      9.14 o 
   7  -4  16        7.64       13.39      8.27 o 
  -5  -3  16        1.97        9.22     16.74 o 
  -4  -3  16        1.58       23.05     15.26 o 
  -3  -3  16       12.81       17.03     14.49 o 
  -2  -3  16        0.44       12.82     14.75 o 
  -1  -3  16      233.77      235.44     11.24 o 
   0  -3  16        8.78       13.92      8.04 o 
   1  -3  16      106.50      110.11      7.43 o 
   2  -3  16      356.29      348.95     11.98 o 
   3  -3  16      270.14      264.44      8.06 o 
   4  -3  16        9.34       21.27      6.41 o 
   5  -3  16       40.86       44.32      7.39 o 
   6  -3  16       15.70       17.82      7.88 o 
   7  -3  16       29.78       19.16      7.52 o 
  -6  -2  16        5.49       -2.11      9.96 o 
  -5  -2  16       33.60       18.24     16.23 o 
  -4  -2  16        0.74        2.42     15.07 o 
  -3  -2  16       52.96       65.99     14.49 o 
  -2  -2  16      211.56      265.73     15.89 o 
  -1  -2  16        4.85        7.40      7.20 o 
   0  -2  16      398.64      381.70     10.75 o 
   1  -2  16       49.25       54.90      7.49 o 
   2  -2  16       40.64       40.75      6.01 o 
   3  -2  16      685.23      673.47     31.41 o 
   4  -2  16       31.99       30.39      6.63 o 
   5  -2  16       65.29       65.02      7.45 o 
   6  -2  16        0.62        0.54      6.79 o 
   7  -2  16       16.70       11.60     10.63 o 
  -6  -1  16        0.20        3.46      9.84 o 
  -5  -1  16        9.87       15.80     12.08 o 
  -4  -1  16      179.33      176.64     13.10 o 
  -3  -1  16       25.38       22.65      8.58 o 
  -2  -1  16      272.17      290.60     17.27 o 
  -1  -1  16       38.96       39.02      9.75 o 
   0  -1  16      153.59      138.60      7.28 o 
   1  -1  16       46.69       43.77      7.30 o 
   2  -1  16        0.72        4.83      6.43 o 
   3  -1  16        0.38        1.48      5.78 o 
   4  -1  16       50.51       55.76      6.78 o 
   5  -1  16       13.50       15.55      7.88 o 
   6  -1  16       39.15       32.63      8.16 o 
   7  -1  16        2.14        8.90      7.40 o 
  -7   0  16        0.11        1.59      7.61 o 
  -6   0  16        1.06        4.61      7.62 o 
  -5   0  16       23.86       11.76     10.17 o 
  -4   0  16        0.01        4.56      9.91 o 
  -3   0  16      165.90      168.35     10.25 o 
  -2   0  16      438.99      441.78     28.31 o 
  -1   0  16       43.59       55.06      9.15 o 
   0   0  16       18.64       18.27      8.88 o 
   1   0  16      240.67      255.12     15.95 o 
   2   0  16      638.95      672.82     31.96 o 
   3   0  16       86.01       82.86      7.08 o 
   4   0  16       19.05       22.28      6.57 o 
   5   0  16        6.19       12.35      7.35 o 
   6   0  16        8.50        9.44     10.13 o 
  -7   1  16       13.09        3.25      8.26 o 
  -6   1  16        3.37        3.34      6.37 o 
  -5   1  16        0.02        7.74      7.86 o 
  -4   1  16       35.75       36.49      8.37 o 
  -3   1  16       28.38       37.10      8.81 o 
  -2   1  16       94.85       87.22      9.54 o 
  -1   1  16      108.77      115.07      9.46 o 
   0   1  16       16.08       24.56      9.21 o 
   1   1  16       12.85       13.22      8.74 o 
   2   1  16      382.46      407.45     10.21 o 
   3   1  16      324.78      327.16     18.64 o 
   4   1  16        0.21        6.10      9.46 o 
   5   1  16        9.00        9.21      8.27 o 
   6   1  16        3.83       14.35     12.34 o 
  -7   2  16        6.29       16.86      9.73 o 
  -6   2  16        0.87       -0.42      9.24 o 
  -5   2  16       63.06       62.16      8.99 o 
  -4   2  16      182.91      178.97     11.15 o 
  -3   2  16      286.43      313.91     19.66 o 
  -2   2  16        1.39        8.22      7.47 o 
  -1   2  16      115.50      118.96     11.21 o 
   0   2  16       17.18       27.79      8.94 o 
   1   2  16      101.17      105.87      8.23 o 
   2   2  16       46.94       54.40      7.87 o 
   3   2  16       18.52       25.49      7.91 o 
   4   2  16       41.91       25.40      9.93 o 
   5   2  16        8.32        7.93     12.20 o 
  -7   3  16        0.23        0.48      8.58 o 
  -6   3  16        5.18        8.37      9.11 o 
  -5   3  16        1.27        0.78      7.41 o 
  -4   3  16        4.07       21.15      8.71 o 
  -3   3  16       20.80       20.09      9.52 o 
  -2   3  16        0.66       -4.27      6.21 o 
  -1   3  16       98.01       89.97      7.78 o 
   0   3  16      100.41       93.60     13.25 o 
   1   3  16        1.63       -0.27      7.04 o 
   2   3  16       13.78        9.66      7.13 o 
   3   3  16        4.34        8.95      7.65 o 
   4   3  16       12.24       11.59     19.23 o 
  -7   4  16        8.10        7.78     12.43 o 
  -6   4  16       10.50       11.77      9.12 o 
  -5   4  16       79.09       74.78      9.88 o 
  -4   4  16        4.77        3.25      6.80 o 
  -3   4  16      184.00      185.62     23.42 o 
  -2   4  16       14.68       10.59      7.97 o 
  -1   4  16       33.80       42.92      7.86 o 
   0   4  16       30.60       34.37      7.16 o 
   1   4  16        0.28        6.16      6.27 o 
   2   4  16       28.62       20.45      7.02 o 
   3   4  16       11.86        3.24     17.22 o 
  -7   5  16       35.16       28.44      8.94 o 
  -6   5  16        0.32       15.64      9.59 o 
  -5   5  16       13.35        8.30      8.12 o 
  -4   5  16       36.82       21.04      7.90 o 
  -3   5  16        1.71        7.77      8.81 o 
  -2   5  16       19.00       26.57      8.21 o 
  -1   5  16       26.10       26.26     11.76 o 
   0   5  16        8.66       21.20      7.62 o 
   1   5  16       10.18       10.69      8.92 o 
   2   5  16        0.21        1.77      9.07 o 
  -6   6  16        0.97       13.78     10.48 o 
  -5   6  16        4.43       12.63      8.77 o 
  -4   6  16       75.85       68.45      8.69 o 
  -3   6  16       52.31       41.07     19.22 o 
  -2   6  16        0.58        2.70      9.75 o 
  -1   6  16       10.51       10.93      6.93 o 
   0   6  16       24.88       13.34      9.68 o 
   2  -8  17        4.63        7.45      8.56 o 
   3  -8  17        1.68        0.42      8.47 o 
   4  -8  17        1.78        9.90      8.93 o 
   0  -7  17        0.93        9.94      9.64 o 
   1  -7  17        6.82       12.18      9.67 o 
   2  -7  17        1.21        2.78      7.66 o 
   3  -7  17        0.25        6.89      8.39 o 
   4  -7  17       22.98       21.82      7.17 o 
   5  -7  17       10.24       18.68      8.37 o 
   6  -7  17        0.84       10.20      7.65 o 
  -2  -6  17        0.46       -4.45     11.86 o 
  -1  -6  17        4.32        4.83     11.41 o 
   0  -6  17       65.08       64.42     11.31 o 
   1  -6  17       13.96       17.83      8.37 o 
   2  -6  17        0.24        6.38      6.85 o 
   3  -6  17       47.02       44.47      7.54 o 
   4  -6  17       59.98       60.03      6.44 o 
   5  -6  17        0.35        5.99      7.04 o 
   6  -6  17        8.98       14.42      7.27 o 
  -3  -5  17       30.28       23.58     17.39 o 
  -2  -5  17        1.46       16.05     11.23 o 
  -1  -5  17       34.59       30.81     11.10 o 
   0  -5  17      140.33      153.18     11.17 o 
   1  -5  17        0.69        8.09      7.08 o 
   2  -5  17        0.71        4.64      5.77 o 
   3  -5  17       19.10       28.55      7.30 o 
   4  -5  17      132.86      109.28      7.89 o 
   5  -5  17        0.39       14.02      7.60 o 
   6  -5  17        7.43        8.95      7.12 o 
   7  -5  17        0.32        1.12      6.85 o 
  -4  -4  17        1.15        8.64     16.62 o 
  -3  -4  17        6.65       15.67     15.41 o 
  -2  -4  17      152.39      140.82     20.00 o 
  -1  -4  17       49.12       39.45     10.58 o 
   0  -4  17        2.06        9.20      9.30 o 
   1  -4  17        0.36        7.15      7.98 o 
   2  -4  17      229.91      231.15     17.53 o 
   3  -4  17       58.92       56.92      6.74 o 
   4  -4  17       11.44       17.76      6.09 o 
   5  -4  17       20.80       16.48      7.39 o 
   6  -4  17        0.07        1.22      6.84 o 
   7  -4  17       21.29       13.22      8.48 o 
  -5  -3  17        0.34      -13.26     16.57 o 
  -4  -3  17        2.88       10.76     15.67 o 
  -3  -3  17        8.32       33.33     15.48 o 
  -2  -3  17      267.56      279.33     17.17 o 
  -1  -3  17        0.61      -13.32     10.40 o 
   0  -3  17        4.38        8.38      8.06 o 
   1  -3  17        3.62       16.26     11.40 o 
   2  -3  17      108.01      115.36      8.72 o 
   3  -3  17      265.28      249.27     16.48 o 
   4  -3  17      206.00      204.76      7.83 o 
   5  -3  17       20.20       20.47      8.62 o 
   6  -3  17       20.26       24.76      9.12 o 
   7  -3  17        0.37        8.14      8.47 o 
  -6  -2  17        1.94        3.58     12.06 o 
  -5  -2  17        1.35        8.03     15.09 o 
  -4  -2  17        8.50        8.13     15.36 o 
  -3  -2  17      242.32      241.79     12.87 o 
  -2  -2  17       56.90       72.35     14.90 o 
  -1  -2  17       43.70       54.34      8.57 o 
   0  -2  17       11.88        7.35      6.44 o 
   1  -2  17      276.09      270.28     13.81 o 
   2  -2  17      171.69      172.11     11.72 o 
   3  -2  17        1.25        6.61      7.02 o 
   4  -2  17        6.44       14.10      7.39 o 
   5  -2  17        0.75        5.96      7.46 o 
   6  -2  17       55.18       70.99     19.66 o 
   7  -2  17       24.38       12.47      7.73 o 
  -6  -1  17        5.68       10.67      9.22 o 
  -5  -1  17       59.83       54.43     13.76 o 
  -4  -1  17        6.39       11.02     11.58 o 
  -3  -1  17       50.32       57.78      9.07 o 
  -2  -1  17       21.20       29.79      9.75 o 
  -1  -1  17      164.57      169.46     16.33 o 
   0  -1  17      444.29      471.31     18.84 o 
   1  -1  17        9.76       20.70      7.50 o 
   2  -1  17        7.97       20.59      7.18 o 
   3  -1  17      313.38      311.67      7.74 o 
   4  -1  17       84.12       76.63     10.23 o 
   5  -1  17       34.08       38.98     10.28 o 
   6  -1  17        3.71        1.96      8.47 o 
  -7   0  17       11.03       18.06      8.37 o 
  -6   0  17        0.37        5.98      9.17 o 
  -5   0  17        0.95        7.95     10.10 o 
  -4   0  17       76.86       77.05     10.55 o 
  -3   0  17      119.57      123.37     10.05 o 
  -2   0  17      110.34      109.44      9.00 o 
  -1   0  17       79.28       79.38     11.89 o 
   0   0  17      300.53      305.01     29.64 o 
   1   0  17       15.02       11.62      7.50 o 
   2   0  17        3.04       10.43      5.94 o 
   3   0  17       33.59       22.17      7.67 o 
   4   0  17        6.47       19.22      7.80 o 
   5   0  17       16.36       14.18      8.26 o 
   6   0  17       70.54       59.35     10.55 o 
  -7   1  17        4.11        4.87      7.69 o 
  -6   1  17        1.59        0.23      9.62 o 
  -5   1  17       12.55       13.80      8.03 o 
  -4   1  17        3.09        0.36      8.92 o 
  -3   1  17        6.48       14.92      8.85 o 
  -2   1  17      167.94      186.78     16.12 o 
  -1   1  17        0.06        2.21      6.75 o 
   0   1  17       93.13      107.55      8.96 o 
   1   1  17      119.34      139.51     14.59 o 
   2   1  17       69.78       53.04      8.17 o 
   3   1  17       18.04       33.41      8.80 o 
   4   1  17       38.11       30.47      8.56 o 
   5   1  17        4.64        5.33      7.44 o 
  -7   2  17        2.56        6.83      8.31 o 
  -6   2  17       17.46       18.90      6.41 o 
  -5   2  17       23.00       28.05      6.88 o 
  -4   2  17      170.29      181.51     10.02 o 
  -3   2  17       13.48       12.76      6.84 o 
  -2   2  17       50.27       59.70      9.35 o 
  -1   2  17      288.86      318.19     29.90 o 
   0   2  17        6.87        8.26      7.71 o 
   1   2  17      192.22      201.78     18.92 o 
   2   2  17       95.74       96.60      9.67 o 
   3   2  17       35.30       37.36      9.75 o 
   4   2  17        4.56        3.29     10.19 o 
   5   2  17       15.33       14.71     14.80 o 
  -7   3  17        0.18        6.27     10.15 o 
  -6   3  17        0.47        3.92      8.03 o 
  -5   3  17       43.90       47.55      9.07 o 
  -4   3  17       72.27       74.39      9.09 o 
  -3   3  17      243.43      232.36     15.93 o 
  -2   3  17      142.19      147.24     11.99 o 
  -1   3  17      157.53      179.15     10.80 o 
   0   3  17        9.88        0.60      6.58 o 
   1   3  17        6.96       13.94      6.84 o 
   2   3  17       40.69       42.12      8.46 o 
   3   3  17        0.03        7.35      9.05 o 
   4   3  17        0.45       16.35     23.44 o 
  -7   4  17        4.26        8.56      8.78 o 
  -6   4  17       19.54       19.35      9.63 o 
  -5   4  17       37.39       43.32      9.34 o 
  -4   4  17      271.93      254.13     22.72 o 
  -3   4  17       73.87       90.21     16.01 o 
  -2   4  17       17.21       13.21      7.99 o 
  -1   4  17        0.14       -1.37      7.72 o 
   0   4  17        5.03       14.75      8.12 o 
   1   4  17       24.55       29.46      7.36 o 
   2   4  17        1.59        0.62      7.88 o 
   3   4  17        0.68        8.20      9.38 o 
  -6   5  17       18.00       18.88      9.70 o 
  -5   5  17        0.02       10.88      9.53 o 
  -4   5  17        6.29       11.26      7.23 o 
  -3   5  17      101.60       83.71     10.66 o 
  -2   5  17       43.19       33.27      8.44 o 
  -1   5  17       27.73       21.50      8.01 o 
   0   5  17       16.43       20.15      8.37 o 
   1   5  17       39.96       34.50      9.26 o 
  -5   6  17        7.35       20.48     10.36 o 
  -4   6  17        7.71       14.44      8.67 o 
  -3   6  17        2.43        5.92      8.47 o 
  -2   6  17        0.28        3.51      8.44 o 
  -1   6  17        0.57       -2.68      7.75 o 
   0  -7  18       10.97        9.65     12.28 o 
   1  -7  18        0.95       -1.85      9.91 o 
   2  -7  18       10.01       14.21      9.33 o 
   3  -7  18        1.62       -7.91      8.27 o 
   4  -7  18       23.18       15.91      6.68 o 
   5  -7  18       15.13        8.00      7.03 o 
  -2  -6  18        1.05        7.18     12.70 o 
  -1  -6  18       15.24       14.59     11.58 o 
   0  -6  18        9.09        9.69     12.29 o 
   1  -6  18        0.50        5.13      9.16 o 
   2  -6  18        7.15        7.79      7.50 o 
   3  -6  18       25.08       28.45      7.88 o 
   4  -6  18        8.04       11.00      6.86 o 
   5  -6  18       64.89       59.19      6.89 o 
   6  -6  18        6.49       12.04      8.56 o 
  -3  -5  18        3.18       -5.59     16.88 o 
  -2  -5  18       30.74       13.81     11.38 o 
  -1  -5  18       41.84       25.07     12.48 o 
   0  -5  18       48.81       56.09      9.41 o 
   1  -5  18        9.73       12.15      6.53 o 
   2  -5  18       53.47       43.59      6.66 o 
   3  -5  18       21.25       19.22      6.00 o 
   4  -5  18       13.24       16.15      6.86 o 
   5  -5  18        1.03        5.71      6.30 o 
   6  -5  18        9.85       12.65      6.62 o 
  -4  -4  18        2.53       -0.10     16.88 o 
  -3  -4  18        7.63       28.40     16.21 o 
  -2  -4  18       34.19       33.67      8.96 o 
  -1  -4  18       62.55       59.39     10.84 o 
   0  -4  18      119.53      110.42      7.81 o 
   1  -4  18       11.55        9.42      7.19 o 
   2  -4  18       66.15       68.54      7.26 o 
   3  -4  18       16.89       29.90      7.44 o 
   4  -4  18       12.83       12.16      6.67 o 
   5  -4  18       20.66       16.44      6.69 o 
   6  -4  18       76.61       60.13      6.92 o 
   7  -4  18        2.96        5.33      8.80 o 
  -5  -3  18        4.11       -3.89     17.66 o 
  -4  -3  18        8.02       10.18     16.01 o 
  -3  -3  18        9.78        9.89     10.81 o 
  -2  -3  18        0.26       -1.69     15.17 o 
  -1  -3  18      121.62      121.83     11.21 o 
   0  -3  18       86.94       78.26      6.89 o 
   1  -3  18        5.13       11.25      7.48 o 
   2  -3  18      314.31      316.81     29.37 o 
   3  -3  18       61.59       71.71      7.55 o 
   4  -3  18      172.51      157.37     13.43 o 
   5  -3  18       24.52       24.84      7.79 o 
   6  -3  18        0.78       11.27      9.30 o 
   7  -3  18        0.27       -3.06      7.79 o 
  -5  -2  18        6.80        1.64     16.09 o 
  -4  -2  18        0.04        2.76     15.48 o 
  -3  -2  18        9.72       22.93     14.63 o 
  -2  -2  18      440.57      508.29     18.33 o 
  -1  -2  18      579.88      563.76     23.08 o 
   0  -2  18       38.20       31.91      7.57 o 
   1  -2  18       65.49       68.79      7.42 o 
   2  -2  18        8.91        6.61      6.48 o 
   3  -2  18        3.15        4.80      6.81 o 
   4  -2  18       53.21       47.67      6.48 o 
   5  -2  18       19.41       20.71      6.49 o 
   6  -2  18       14.23       15.92      8.38 o 
  -6  -1  18        8.26       12.42     12.13 o 
  -5  -1  18       43.15       38.63     16.13 o 
  -4  -1  18        0.83        2.57     12.12 o 
  -3  -1  18        0.39        1.85      8.70 o 
  -2  -1  18       96.86      110.15     10.49 o 
  -1  -1  18       46.39       57.00      9.13 o 
   0  -1  18      181.32      189.44     12.14 o 
   1  -1  18        0.48        2.65      6.50 o 
   2  -1  18       41.10       45.01      6.56 o 
   3  -1  18      244.89      226.13      7.50 o 
   4  -1  18        3.10        1.80      6.65 o 
   5  -1  18        4.63        9.92      7.16 o 
   6  -1  18        1.78        4.09      7.68 o 
  -6   0  18       18.21       15.77      9.12 o 
  -5   0  18       12.56       16.25     10.50 o 
  -4   0  18       19.45       13.48     10.12 o 
  -3   0  18        0.59       11.58      8.03 o 
  -2   0  18        2.73        6.64      7.97 o 
  -1   0  18       17.27       26.34      7.44 o 
   0   0  18      134.21      160.71     10.19 o 
   1   0  18      203.25      243.96     13.61 o 
   2   0  18       79.90       85.17      9.00 o 
   3   0  18       16.32       25.05      7.54 o 
   4   0  18      293.23      284.12     13.59 o 
   5   0  18       36.26       34.15      9.55 o 
   6   0  18        0.65        7.86      9.24 o 
  -7   1  18        2.55        8.82      9.64 o 
  -6   1  18        0.40       13.71      9.68 o 
  -5   1  18        0.60        4.38      6.63 o 
  -4   1  18       47.11       45.92      8.96 o 
  -3   1  18      831.26      831.57     25.72 o 
  -2   1  18        1.65        7.41      7.76 o 
  -1   1  18       35.55       37.77      7.48 o 
   0   1  18       94.87      114.02      8.96 o 
   1   1  18       27.48       27.44      7.22 o 
   2   1  18       57.14       56.97      8.90 o 
   3   1  18        0.56        6.88      7.42 o 
   4   1  18        2.35       -3.05      9.86 o 
   5   1  18        0.70       -2.16      8.88 o 
  -7   2  18        0.50        5.39      8.70 o 
  -6   2  18        0.10        5.38      8.19 o 
  -5   2  18        0.05        4.53      8.19 o 
  -4   2  18       75.26       60.57      7.52 o 
  -3   2  18        8.61       13.32     10.40 o 
  -2   2  18       26.56       15.88      9.43 o 
  -1   2  18        3.05        4.51      8.71 o 
   0   2  18       30.60       28.89      8.94 o 
   1   2  18        0.58        2.78      7.73 o 
   2   2  18        0.29       14.84      8.88 o 
   3   2  18       27.88       26.10      8.33 o 
   4   2  18        0.05        3.64      8.60 o 
  -7   3  18       11.96        7.05     10.43 o 
  -6   3  18       14.63       15.75      9.68 o 
  -5   3  18        0.02        1.53      7.99 o 
  -4   3  18       28.83       27.97      8.94 o 
  -3   3  18       36.49       51.38      7.83 o 
  -2   3  18      171.00      163.89     16.46 o 
  -1   3  18      163.50      182.43     21.22 o 
   0   3  18        0.02        0.01      7.00 o 
   1   3  18       20.68       12.09      6.99 o 
   2   3  18      129.61      130.44     10.48 o 
   3   3  18        4.40        2.59      7.96 o 
  -6   4  18       20.88        6.59     10.32 o 
  -5   4  18       54.28       44.86     10.87 o 
  -4   4  18        0.99       13.65      7.95 o 
  -3   4  18       73.47       71.84      7.20 o 
  -2   4  18        0.84        3.74      6.36 o 
  -1   4  18       51.99       54.89      8.19 o 
   0   4  18       20.83       34.68      8.07 o 
   1   4  18        4.54        3.48      7.49 o 
   2   4  18        6.65       14.37      9.33 o 
  -6   5  18       20.24        7.82      8.35 o 
  -5   5  18        5.95       18.83      8.41 o 
  -4   5  18        7.20       12.40     10.40 o 
  -3   5  18        0.46        1.64      7.22 o 
  -2   5  18        2.19        8.47      6.70 o 
  -1   5  18        0.12        2.98      8.20 o 
   0   5  18        9.90       11.18      8.86 o 
   1   5  18        0.55       10.80      9.10 o 
  -4   6  18        0.57        5.55      9.04 o 
  -3   6  18        9.11        8.00      8.83 o 
  -2   6  18       11.76       15.51      8.74 o 
  -1   6  18        0.11        6.00      8.10 o 
   0  -7  19        0.11       -2.35     10.19 o 
   1  -7  19        5.06       -0.78      9.27 o 
   2  -7  19       42.74       43.19      9.61 o 
   3  -7  19        7.50       18.94      8.94 o 
   4  -7  19        6.14        6.32      6.95 o 
   5  -7  19        9.70       19.66      8.70 o 
  -1  -6  19        6.07        3.40     12.19 o 
   0  -6  19       14.09       10.25      9.92 o 
   1  -6  19        3.55        6.70      8.12 o 
   2  -6  19        0.01        8.44      7.46 o 
   3  -6  19       18.66       15.50      6.99 o 
   4  -6  19        0.01       -5.30      6.88 o 
   5  -6  19        2.95        9.81      6.77 o 
   6  -6  19        0.06        4.73      7.10 o 
  -3  -5  19        0.01        7.45     18.02 o 
  -2  -5  19        6.83       13.85     11.79 o 
  -1  -5  19        0.71       -0.94      8.67 o 
   0  -5  19        0.16        2.74     10.87 o 
   1  -5  19       46.48       43.37      7.91 o 
   2  -5  19       38.88       44.23      8.40 o 
   3  -5  19        7.22       10.11      6.69 o 
   4  -5  19       10.50       15.14      8.21 o 
   5  -5  19        0.20       15.05      7.80 o 
   6  -5  19        0.03       -0.30      8.24 o 
  -4  -4  19        7.44       13.88     17.63 o 
  -3  -4  19        1.57       11.73     16.13 o 
  -2  -4  19       11.72       11.61     15.17 o 
  -1  -4  19        1.78       -0.33      8.62 o 
   0  -4  19       76.70       73.51     10.02 o 
   1  -4  19        2.67        2.20      7.33 o 
   2  -4  19        0.71        4.09      7.20 o 
   3  -4  19        0.65        1.55      5.90 o 
   4  -4  19       51.99       43.76      7.58 o 
   5  -4  19        0.58        9.57      6.87 o 
   6  -4  19        2.47       10.51      8.08 o 
  -4  -3  19        4.32       20.39     16.71 o 
  -3  -3  19       14.15       30.65     15.50 o 
  -2  -3  19       20.92       25.69     15.09 o 
  -1  -3  19       13.64       31.03     10.32 o 
   0  -3  19      247.23      250.13     11.59 o 
   1  -3  19      148.20      140.50      9.60 o 
   2  -3  19       13.03       20.92      7.67 o 
   3  -3  19      320.00      290.16     26.52 o 
   4  -3  19       36.86       40.13      6.79 o 
   5  -3  19       30.02       21.51      7.89 o 
   6  -3  19        1.81       14.93      9.66 o 
  -5  -2  19        0.25       -8.44     15.89 o 
  -4  -2  19       23.99       40.66     16.11 o 
  -3  -2  19       49.90       42.89     15.46 o 
  -2  -2  19       46.73       66.81     15.29 o 
  -1  -2  19      301.86      333.15     34.98 o 
   0  -2  19      166.59      163.86     17.51 o 
   1  -2  19      420.48      438.90     30.12 o 
   2  -2  19        1.63        6.88      6.65 o 
   3  -2  19       27.62       30.87      8.58 o 
   4  -2  19       34.73       35.18      6.33 o 
   5  -2  19       70.96       54.51      6.84 o 
   6  -2  19       11.24       17.40      6.87 o 
  -6  -1  19        8.31        7.55     12.32 o 
  -5  -1  19       31.82       39.77     16.47 o 
  -4  -1  19        0.11       -3.38     12.77 o 
  -3  -1  19      316.92      311.13     10.58 o 
  -2  -1  19        0.77        5.57      9.87 o 
  -1  -1  19        0.52        7.84      7.50 o 
   0  -1  19       33.19       34.85      8.11 o 
   1  -1  19      205.91      206.68      8.25 o 
   2  -1  19      162.01      154.89      7.76 o 
   3  -1  19        2.20        4.83      7.51 o 
   4  -1  19        1.84        5.83      6.76 o 
   5  -1  19       12.35       16.39      8.02 o 
   6  -1  19        4.99       11.26      8.64 o 
  -6   0  19        3.07        6.99      8.33 o 
  -5   0  19        0.29        9.09     12.91 o 
  -4   0  19        2.37       11.39      8.35 o 
  -3   0  19      110.66      106.63     10.40 o 
  -2   0  19       86.55      103.51     10.11 o 
  -1   0  19      149.81      159.23     13.90 o 
   0   0  19       86.49       93.64     10.28 o 
   1   0  19        9.62       19.78      8.50 o 
   2   0  19       90.37       83.86      7.45 o 
   3   0  19        4.05        6.26      7.63 o 
   4   0  19       20.71       11.78      7.08 o 
   5   0  19       11.38       10.85      9.80 o 
  -6   1  19        0.05        0.94      8.36 o 
  -5   1  19       25.68       29.22      8.62 o 
  -4   1  19       26.03       25.20      9.10 o 
  -3   1  19       25.33       17.10      7.98 o 
  -2   1  19       59.60       55.31      9.63 o 
  -1   1  19        5.65       11.38      7.77 o 
   0   1  19      416.78      389.42     24.78 o 
   1   1  19      361.80      345.72     19.67 o 
   2   1  19      217.82      197.82     10.73 o 
   3   1  19        2.03        7.79      8.56 o 
   4   1  19        2.16        2.62      8.29 o 
   5   1  19        0.02       -1.90     10.75 o 
  -6   2  19        1.24       13.75      8.81 o 
  -5   2  19        7.12        2.75      7.91 o 
  -4   2  19        1.86        0.92      6.64 o 
  -3   2  19      409.69      427.52     26.84 o 
  -2   2  19        7.53       14.03      8.83 o 
  -1   2  19       64.62       65.97      7.00 o 
   0   2  19       10.38       21.09      7.54 o 
   1   2  19        4.26       15.71      8.96 o 
   2   2  19       24.99       31.66     13.19 o 
   3   2  19        0.67        0.87      9.95 o 
   4   2  19        9.39       24.76     10.39 o 
  -6   3  19        2.88        8.50      8.33 o 
  -5   3  19       16.74       26.28      7.09 o 
  -4   3  19        4.44        2.74      6.85 o 
  -3   3  19       67.69       74.87      7.52 o 
  -2   3  19        4.28       16.45      6.23 o 
  -1   3  19       29.43       21.05      7.64 o 
   0   3  19        3.05        7.59      7.62 o 
   1   3  19        3.00        2.11      7.34 o 
   2   3  19        6.13        2.77      7.39 o 
   3   3  19        0.54        7.53      9.52 o 
  -6   4  19        0.40        3.78      9.65 o 
  -5   4  19       14.05       13.84      9.33 o 
  -4   4  19        0.23       -0.74      8.30 o 
  -3   4  19        8.11       17.63      8.12 o 
  -2   4  19       63.84       75.52     11.38 o 
  -1   4  19       21.41       23.60      7.60 o 
   0   4  19       41.01       33.18      7.41 o 
   1   4  19        2.91        8.80      8.70 o 
   2   4  19       13.70       10.61      8.45 o 
  -5   5  19       25.09       13.36      9.32 o 
  -4   5  19       34.53       40.57      9.96 o 
  -3   5  19        3.73        1.20      7.01 o 
  -2   5  19        0.91        2.37      6.93 o 
  -1   5  19        1.83        6.01      6.97 o 
   0   5  19        2.97        8.29      7.02 o 
  -3   6  19        0.07       13.99      9.44 o 
   1  -7  20        2.85       16.48     10.01 o 
   2  -7  20        5.97        0.51      9.61 o 
   3  -7  20        7.82       18.33      9.29 o 
   4  -7  20        0.20        6.40      7.52 o 
  -1  -6  20        2.04        6.86      8.76 o 
   0  -6  20        3.74        9.01     11.63 o 
   1  -6  20       13.04        7.47      8.38 o 
   2  -6  20       41.61       28.57      7.44 o 
   3  -6  20        1.56       11.20      7.16 o 
   4  -6  20        0.46        5.45      7.18 o 
   5  -6  20        0.30        9.73      8.35 o 
  -2  -5  20       14.01       22.93     17.13 o 
  -1  -5  20       12.15        4.58     11.30 o 
   0  -5  20       11.70       -0.35     11.44 o 
   1  -5  20       11.15       13.68      6.82 o 
   2  -5  20       12.20       16.63      7.98 o 
   3  -5  20       19.66       21.06      7.57 o 
   4  -5  20        7.61       11.99      8.00 o 
   5  -5  20        0.05        0.63      7.95 o 
   6  -5  20       11.65       11.30      6.48 o 
  -3  -4  20        0.47      -11.05     17.00 o 
  -2  -4  20       23.57       17.25     15.63 o 
  -1  -4  20        0.34        6.43     10.91 o 
   0  -4  20        3.11        6.59      9.40 o 
   1  -4  20       18.17       15.25      7.10 o 
   2  -4  20        3.10        6.69      7.63 o 
   3  -4  20       19.78       16.38      7.54 o 
   4  -4  20        0.03        9.97      7.76 o 
   5  -4  20       25.54       19.07      7.65 o 
   6  -4  20       25.78       16.95      8.40 o 
  -4  -3  20       11.47       15.14     11.92 o 
  -3  -3  20       15.54       31.57     15.70 o 
  -2  -3  20        3.53        3.56     11.73 o 
  -1  -3  20       15.00       23.86      8.64 o 
   0  -3  20      192.45      172.19      8.04 o 
   1  -3  20      653.50      679.57     25.59 o 
   2  -3  20       87.18       83.13      7.68 o 
   3  -3  20       30.67       35.73      7.51 o 
   4  -3  20        4.78        4.63      6.22 o 
   5  -3  20       34.77       34.51      8.22 o 
   6  -3  20        5.62        6.26      9.69 o 
  -5  -2  20        7.02       26.27     17.29 o 
  -4  -2  20        6.90       -0.60     11.34 o 
  -3  -2  20      169.19      170.67     13.18 o 
  -2  -2  20       51.32       46.76     10.38 o 
  -1  -2  20      156.69      172.10     15.54 o 
   0  -2  20       42.32       34.82      7.39 o 
   1  -2  20       60.05       58.97      6.84 o 
   2  -2  20       26.49       33.75      7.47 o 
   3  -2  20        2.23        7.51      7.32 o 
   4  -2  20        9.40       11.09      6.05 o 
   5  -2  20       13.98       12.41      7.15 o 
   6  -2  20        1.40        6.47      6.91 o 
  -5  -1  20       44.00       33.91     16.98 o 
  -4  -1  20        1.63        5.42     11.22 o 
  -3  -1  20        0.57       10.12      8.31 o 
  -2  -1  20       21.89       23.22      9.76 o 
  -1  -1  20        7.60        8.04      8.15 o 
   0  -1  20        0.81        9.52      8.46 o 
   1  -1  20      331.46      320.63     11.90 o 
   2  -1  20        0.56       -0.38      6.34 o 
   3  -1  20        0.41        6.32      7.51 o 
   4  -1  20       21.20       27.91      7.71 o 
   5  -1  20        0.17       12.31      8.28 o 
  -6   0  20        1.25        9.17      9.69 o 
  -5   0  20       10.61       -1.00     10.03 o 
  -4   0  20        0.70       12.82     10.13 o 
  -3   0  20       47.64       54.30      8.25 o 
  -2   0  20       87.39       86.86      9.92 o 
  -1   0  20        2.01       13.22      8.68 o 
   0   0  20        0.55        1.49      8.90 o 
   1   0  20       70.67       64.48      9.52 o 
   2   0  20       49.84       46.13      7.99 o 
   3   0  20       55.37       49.96      8.08 o 
   4   0  20       34.88       42.45      9.78 o 
   5   0  20        0.07        1.80      8.36 o 
  -6   1  20        0.08       -5.90     10.31 o 
  -5   1  20        2.77        4.18      8.49 o 
  -4   1  20        1.35        8.88      9.87 o 
  -3   1  20        1.50        0.52      8.94 o 
  -2   1  20        2.70        8.94      8.87 o 
  -1   1  20      314.27      321.69     23.24 o 
   0   1  20      350.31      359.19     39.29 o 
   1   1  20        0.78        7.78      6.68 o 
   2   1  20       17.31       20.29      7.92 o 
   3   1  20       11.59       -2.99     10.23 o 
   4   1  20       12.72       18.42      9.77 o 
  -6   2  20        6.60       15.08      8.83 o 
  -5   2  20       77.73       74.06      7.60 o 
  -4   2  20       15.24       19.43      6.96 o 
  -3   2  20      108.78       97.59      8.25 o 
  -2   2  20       31.77       27.04      9.32 o 
  -1   2  20        1.98        8.54      8.82 o 
   0   2  20       59.18       74.06     16.09 o 
   1   2  20        1.60        3.51     11.22 o 
   2   2  20        6.75        6.36      8.13 o 
   3   2  20       21.40       19.47     10.34 o 
   4   2  20        0.58        9.17      9.15 o 
  -6   3  20        0.14        1.04      8.54 o 
  -5   3  20        0.31        2.00      8.26 o 
  -4   3  20       50.48       43.81      7.76 o 
  -3   3  20       37.65       32.25      7.19 o 
  -2   3  20       17.34       26.87      7.06 o 
  -1   3  20        1.76        4.16      6.58 o 
   0   3  20        0.87        0.76      7.16 o 
   1   3  20       11.83       16.69      7.65 o 
   2   3  20        2.35       13.82      7.92 o 
   3   3  20        6.81       12.24      8.61 o 
  -6   4  20        1.03        8.21      8.83 o 
  -5   4  20        1.09        7.81      8.33 o 
  -4   4  20        0.77        8.61      6.69 o 
  -3   4  20        9.22       19.52      6.81 o 
  -2   4  20       14.36       19.44      8.09 o 
  -1   4  20        6.65        6.57      8.32 o 
   0   4  20        0.96        9.29      8.25 o 
   1   4  20        1.41        6.87      8.57 o 
  -5   5  20        8.45       10.51     10.35 o 
  -4   5  20        7.30        7.12      8.74 o 
  -3   5  20        3.07        4.82      7.00 o 
  -2   5  20       19.76       23.75      8.74 o 
  -1   5  20       24.44       26.64      8.90 o 
   0   5  20       12.66       15.75      9.00 o 
   2  -7  21        0.03        3.21     10.04 o 
   3  -7  21        0.02        5.52      9.18 o 
  -1  -6  21        0.04        6.34     12.59 o 
   0  -6  21        3.36        8.75      8.64 o 
   1  -6  21        4.19        3.65     10.51 o 
   2  -6  21        0.15        8.70      8.17 o 
   3  -6  21        1.46        5.63      7.53 o 
   4  -6  21        3.28       10.63      7.23 o 
   5  -6  21        6.87       14.43      7.88 o 
  -2  -5  21       10.77        9.84     12.48 o 
  -1  -5  21        0.88        0.07      8.93 o 
   0  -5  21        0.32        8.37      8.99 o 
   1  -5  21       38.09       32.73      9.11 o 
   2  -5  21       27.00       31.02      8.38 o 
   3  -5  21        4.48       15.29      7.91 o 
   4  -5  21       24.81       28.84      6.82 o 
   5  -5  21        2.00       11.23      7.51 o 
  -3  -4  21        1.54        0.46     17.03 o 
  -2  -4  21        7.58        0.31     16.35 o 
  -1  -4  21        0.22       11.92     11.62 o 
   0  -4  21       17.49       17.06      8.34 o 
   1  -4  21        1.01        4.97      6.55 o 
   2  -4  21        2.46       -3.74      8.07 o 
   3  -4  21        1.19        5.41      7.96 o 
   4  -4  21        2.10        7.43      5.95 o 
   5  -4  21        1.50       10.32      7.98 o 
   6  -4  21        0.10        6.07      8.55 o 
  -4  -3  21        5.96       14.90     17.03 o 
  -3  -3  21        1.15       15.55     17.51 o 
  -2  -3  21       10.84       24.82     16.23 o 
  -1  -3  21        8.03       13.06     10.80 o 
   0  -3  21       44.07       47.51      7.35 o 
   1  -3  21       52.47       54.57      7.64 o 
   2  -3  21       82.71       84.04      7.19 o 
   3  -3  21       73.68       71.53      7.93 o 
   4  -3  21        1.70       15.81      6.89 o 
   5  -3  21       12.05       15.78      8.24 o 
   6  -3  21        7.99        6.97     10.26 o 
  -5  -2  21       17.78       13.96     17.75 o 
  -4  -2  21        9.10        2.47     16.50 o 
  -3  -2  21       32.20       49.63     15.96 o 
  -2  -2  21        6.57       -0.82     15.14 o 
  -1  -2  21       33.79       30.17     10.15 o 
   0  -2  21        0.11        4.13      6.89 o 
   1  -2  21       71.55       56.60      7.00 o 
   2  -2  21        1.69       -3.03      7.69 o 
   3  -2  21       17.54       17.15      6.34 o 
   4  -2  21        2.88        8.78      6.92 o 
   5  -2  21        2.44       -1.22      7.35 o 
  -5  -1  21       18.18       13.91     17.20 o 
  -4  -1  21        0.42        8.68     10.86 o 
  -3  -1  21       13.87       23.75     11.01 o 
  -2  -1  21        4.03        6.19      9.83 o 
  -1  -1  21       86.41       89.81     16.27 o 
   0  -1  21       10.98       10.91      9.18 o 
   1  -1  21       18.34       14.56      7.50 o 
   2  -1  21       78.59       74.22      6.94 o 
   3  -1  21       42.44       40.79      7.90 o 
   4  -1  21        0.13        7.39      8.03 o 
   5  -1  21        2.87        5.58      8.57 o 
  -5   0  21        0.05       14.97     12.73 o 
  -4   0  21        5.31       11.61      9.70 o 
  -3   0  21       11.82       12.26      9.63 o 
  -2   0  21       51.19       43.03      8.04 o 
  -1   0  21        9.29        9.00      8.77 o 
   0   0  21       17.90       19.15     11.01 o 
   1   0  21        8.68       14.36      8.61 o 
   2   0  21      120.55      118.14      9.32 o 
   3   0  21        0.08       -1.34      7.79 o 
   4   0  21        0.07        1.17      9.61 o 
   5   0  21       21.85       22.56      8.98 o 
  -6   1  21        5.29        5.41      9.17 o 
  -5   1  21       38.62       37.42      8.64 o 
  -4   1  21        2.55       17.64      9.12 o 
  -3   1  21       40.86       52.63     10.33 o 
  -2   1  21       94.68       90.45      8.27 o 
  -1   1  21       96.63       85.24      9.38 o 
   0   1  21        8.19       16.97      8.87 o 
   1   1  21        0.81        6.30      7.54 o 
   2   1  21        7.70        5.36      9.10 o 
   3   1  21        0.22       -8.54      9.75 o 
   4   1  21        6.22       10.15      8.98 o 
  -6   2  21        1.15        8.98      7.15 o 
  -5   2  21       19.23        9.33      7.58 o 
  -4   2  21       16.88       16.96      7.08 o 
  -3   2  21       59.43       63.72      8.44 o 
  -2   2  21        6.16        9.27      6.97 o 
  -1   2  21       33.40       45.06      9.15 o 
   0   2  21        1.49        8.95      8.90 o 
   1   2  21        8.66       11.76      9.09 o 
   2   2  21        0.17        3.86     10.76 o 
   3   2  21        0.96       12.42      8.22 o 
  -6   3  21        0.10        9.44      7.11 o 
  -5   3  21        0.95       13.49      8.41 o 
  -4   3  21        5.24        8.58      8.12 o 
  -3   3  21       27.70       44.50      7.63 o 
  -2   3  21        0.09        2.30      6.64 o 
  -1   3  21       29.58       26.16      7.28 o 
   0   3  21      228.68      239.05     25.89 o 
   1   3  21        7.52       12.44      8.16 o 
   2   3  21        2.77        3.51      7.90 o 
  -5   4  21        1.45       11.69      8.65 o 
  -4   4  21       22.88        3.44      7.75 o 
  -3   4  21        0.81       -1.15      8.21 o 
  -2   4  21        4.01        4.21      6.70 o 
  -1   4  21        1.63        4.43      7.43 o 
   0   4  21        0.02        6.47      8.39 o 
   1   4  21        3.78        9.78      8.14 o 
  -4   5  21        5.90        5.39      6.73 o 
  -3   5  21        7.80        9.98      7.43 o 
  -2   5  21        0.99        6.28      8.82 o 
  -1   5  21        7.20        4.32      8.01 o 
   0  -6  22        2.08        5.25     12.32 o 
   1  -6  22        2.32       10.70     11.46 o 
   2  -6  22        0.01        8.53      8.03 o 
   3  -6  22        5.29       10.05      7.23 o 
   4  -6  22        0.00        0.67      7.95 o 
  -2  -5  22        7.38       19.81     17.54 o 
  -1  -5  22        2.82        8.39      9.84 o 
   0  -5  22        0.94        9.83     11.56 o 
   1  -5  22       18.23       13.82      9.27 o 
   2  -5  22        0.98       11.19      7.06 o 
   3  -5  22        0.22        9.49      8.01 o 
   4  -5  22        0.28        7.73      8.27 o 
   5  -5  22       18.52       15.73      7.66 o 
  -3  -4  22       11.09       10.45     17.92 o 
  -2  -4  22        8.92       11.32     16.21 o 
  -1  -4  22        0.67        3.17      9.48 o 
   0  -4  22       14.14       10.23     10.08 o 
   1  -4  22       87.25       83.86      8.93 o 
   2  -4  22        2.28        1.24      8.15 o 
   3  -4  22        0.09       15.95      8.03 o 
   4  -4  22       25.64       23.94      7.19 o 
   5  -4  22        0.09       10.87      8.28 o 
  -4  -3  22        3.89        6.00     17.56 o 
  -3  -3  22        0.32        2.08     15.58 o 
  -2  -3  22        2.85       20.87     15.99 o 
  -1  -3  22        1.29      -12.82     10.81 o 
   0  -3  22        0.26       -1.09      8.33 o 
   1  -3  22        8.13       11.32      6.76 o 
   2  -3  22       31.74       43.84      7.22 o 
   3  -3  22        7.32       16.26      7.25 o 
   4  -3  22        9.07        7.43      7.11 o 
   5  -3  22        3.08       12.15      7.19 o 
  -4  -2  22        5.82        6.87     16.57 o 
  -3  -2  22       96.03      101.37     16.67 o 
  -2  -2  22       12.35       29.05     15.53 o 
  -1  -2  22        7.11        5.79     10.16 o 
   0  -2  22       12.55       17.21      6.83 o 
   1  -2  22        8.54        7.86      6.76 o 
   2  -2  22        3.47       10.18      6.65 o 
   3  -2  22        5.84       12.44      7.25 o 
   4  -2  22        2.73        4.38      6.52 o 
   5  -2  22       21.31       12.77      7.77 o 
  -5  -1  22       46.68       42.74     18.07 o 
  -4  -1  22        0.00       16.11     11.05 o 
  -3  -1  22        2.09        5.59     11.05 o 
  -2  -1  22        0.74        2.71     10.18 o 
  -1  -1  22        0.04        5.46      8.90 o 
   0  -1  22      182.79      164.75     13.38 o 
   1  -1  22       20.92       24.79      8.68 o 
   2  -1  22        2.83        0.67      7.69 o 
   3  -1  22       34.22       32.24      7.23 o 
   4  -1  22        0.91       -0.29      7.21 o 
   5  -1  22       11.12        5.70      8.81 o 
  -5   0  22        5.72       12.03     13.31 o 
  -4   0  22       33.77       32.07      8.97 o 
  -3   0  22       11.35        7.59      9.43 o 
  -2   0  22        0.03        5.89      8.95 o 
  -1   0  22        8.95       15.99      7.68 o 
   0   0  22        6.04        0.28      7.48 o 
   1   0  22        1.78       12.91      7.68 o 
   2   0  22       49.43       55.06      9.91 o 
   3   0  22        0.19        6.22      9.30 o 
   4   0  22       25.02       15.93      9.11 o 
  -5   1  22        1.90       20.71      9.20 o 
  -4   1  22        2.24        3.46      8.43 o 
  -3   1  22       11.91       18.42      9.74 o 
  -2   1  22      130.68      107.45      9.40 o 
  -1   1  22       22.32       22.50      9.27 o 
   0   1  22      224.09      177.63     16.00 o 
   1   1  22        0.38       -1.91      9.00 o 
   2   1  22       16.19       37.58      9.17 o 
   3   1  22       14.34       16.65     10.02 o 
   4   1  22        2.01        2.06      8.98 o 
  -5   2  22       47.08       34.97      8.73 o 
  -4   2  22       63.10       51.74      8.42 o 
  -3   2  22        0.80       -6.47     11.66 o 
  -2   2  22        2.63       10.09      7.97 o 
  -1   2  22       29.85       30.51      9.36 o 
   0   2  22        1.20        2.06      9.13 o 
   1   2  22        4.23        6.53      9.38 o 
   2   2  22       27.60       23.89      9.94 o 
   3   2  22        0.85        8.73     10.27 o 
  -5   3  22       10.91       16.20      7.64 o 
  -4   3  22        0.52        2.13      8.48 o 
  -3   3  22        3.88       -5.09      8.16 o 
  -2   3  22        6.14       15.35      7.11 o 
  -1   3  22       25.24       20.56      7.46 o 
   0   3  22        1.82        6.24      7.35 o 
   1   3  22       22.42       31.45      8.87 o 
   2   3  22       14.96        9.28      9.04 o 
  -4   4  22        4.64       14.21      8.01 o 
  -3   4  22       10.88        7.89      8.71 o 
  -2   4  22        2.58       11.06      6.60 o 
  -1   4  22       15.24       22.47      8.53 o 
   0   4  22        6.76       -1.50      7.22 o 
   1  -6  23        4.42        4.37     15.03 o 
   2  -6  23        1.23        1.07      9.71 o 
   3  -6  23        2.31        4.18      7.99 o 
  -1  -5  23        1.44        3.86      9.89 o 
   0  -5  23        3.34        0.54      8.46 o 
   1  -5  23        0.06        1.70      8.33 o 
   2  -5  23       13.22       10.81      7.71 o 
   3  -5  23       24.46       16.16      6.88 o 
   4  -5  23        3.04        8.24      7.69 o 
  -2  -4  23        5.36       10.86     17.10 o 
  -1  -4  23        6.28       10.66     12.71 o 
   0  -4  23        6.67       15.70      8.36 o 
   1  -4  23        0.24        1.56      8.30 o 
   2  -4  23        3.70        9.04      7.05 o 
   3  -4  23       13.70       14.29      8.43 o 
   4  -4  23        8.16        9.34      7.37 o 
   5  -4  23        0.00       -3.70      7.24 o 
  -3  -3  23        1.35       13.23     16.62 o 
  -2  -3  23       10.07       21.87     16.18 o 
  -1  -3  23       27.30       23.78     15.72 o 
   0  -3  23       32.31       30.75      7.64 o 
   1  -3  23       37.09       35.02      7.29 o 
   2  -3  23       13.81       14.21      7.38 o 
   3  -3  23       11.04       14.14      7.26 o 
   4  -3  23        0.44        2.98      8.39 o 
   5  -3  23       17.53       17.54      8.78 o 
  -4  -2  23       18.71       33.84     17.17 o 
  -3  -2  23       48.41       50.67     16.93 o 
  -2  -2  23        0.20       -2.46     10.45 o 
  -1  -2  23       32.94       28.21      8.69 o 
   0  -2  23       13.57       15.51     10.40 o 
   1  -2  23        2.41        5.73      7.08 o 
   2  -2  23       13.46       16.95      9.44 o 
   3  -2  23        0.19        7.76      6.49 o 
   4  -2  23        2.26        9.48      8.25 o 
   5  -2  23        0.17        7.71      7.15 o 
  -4  -1  23        8.74        6.72     11.42 o 
  -3  -1  23        0.08        7.72     11.55 o 
  -2  -1  23        0.61        3.65     10.20 o 
  -1  -1  23        3.74       10.84      9.71 o 
   0  -1  23       11.13       13.43      7.69 o 
   1  -1  23        0.31        4.44      9.73 o 
   2  -1  23       32.00       26.93      7.96 o 
   3  -1  23        0.04        1.50      8.03 o 
   4  -1  23       42.85       41.69      8.99 o 
  -5   0  23        3.57        5.74     10.83 o 
  -4   0  23        5.30        1.36     11.07 o 
  -3   0  23       23.41       26.32      7.95 o 
  -2   0  23        7.72       13.37      9.93 o 
  -1   0  23        0.93        0.90      7.76 o 
   0   0  23      111.91       98.71      9.44 o 
   1   0  23        0.09        4.50      7.72 o 
   2   0  23        6.86       20.58      8.06 o 
   3   0  23        4.59        8.14      8.41 o 
   4   0  23        2.22       11.00     10.42 o 
  -5   1  23        3.09        8.08      9.15 o 
  -4   1  23        6.99        2.31     10.88 o 
  -3   1  23       19.16       18.53      9.47 o 
  -2   1  23      100.70       95.51      9.70 o 
  -1   1  23        0.38        0.60      8.94 o 
   0   1  23       12.96       23.56      7.92 o 
   1   1  23       25.04       28.73      9.30 o 
   2   1  23        0.49        3.00      8.17 o 
   3   1  23        4.27       31.06     22.21 o 
  -5   2  23        8.96        7.28      8.79 o 
  -4   2  23        3.89       10.04      8.51 o 
  -3   2  23        1.06        9.64      9.52 o 
  -2   2  23        7.92        2.41      7.65 o 
  -1   2  23        0.04        4.96      7.34 o 
   0   2  23       32.00       27.85     10.16 o 
   1   2  23        6.97        8.64      8.25 o 
   2   2  23        8.22       14.59     10.03 o 
  -5   3  23       10.23       15.10      7.19 o 
  -4   3  23        0.41        6.14      8.58 o 
  -3   3  23        0.55       15.82      8.44 o 
  -2   3  23        1.92        7.02      6.76 o 
  -1   3  23       62.35       56.11      7.69 o 
   0   3  23        0.08        0.55      8.31 o 
   1   3  23        3.33       10.39      7.90 o 
  -3   4  23        8.00       17.51      8.92 o 
  -2   4  23       12.23       10.13      8.80 o 
  -1   4  23       10.23        6.64      7.27 o 
   0  -5  24        0.14        7.38     11.82 o 
   1  -5  24        1.03       -7.38      7.54 o 
   2  -5  24        3.35       11.25      7.60 o 
   3  -5  24        0.98       11.60      7.96 o 
   4  -5  24        0.41       10.30      8.76 o 
  -2  -4  24        8.33        9.87     12.53 o 
  -1  -4  24        3.45        7.60     16.67 o 
   0  -4  24        0.27        4.26     10.37 o 
   1  -4  24        1.20        0.63      7.08 o 
   2  -4  24        2.56        6.15      7.57 o 
   3  -4  24        2.90        9.11      7.69 o 
   4  -4  24        6.32       -0.89      8.48 o 
  -3  -3  24        2.73        6.77     16.76 o 
  -2  -3  24        8.48       10.86     16.64 o 
  -1  -3  24       26.88       24.12     11.39 o 
   0  -3  24        1.03        1.57      7.46 o 
   1  -3  24        9.44       19.69      7.50 o 
   2  -3  24        3.54        8.95      6.67 o 
   3  -3  24       16.16       18.90      8.39 o 
   4  -3  24       20.45       22.77      7.50 o 
  -3  -2  24        3.95       -9.46     12.48 o 
  -2  -2  24        9.23        9.56     10.43 o 
  -1  -2  24        0.13        0.33     10.18 o 
   0  -2  24       29.76       22.79      9.97 o 
   1  -2  24        2.15        3.92      7.99 o 
   2  -2  24        4.04        9.52      7.13 o 
   3  -2  24       11.29       21.75      8.22 o 
   4  -2  24        4.05       15.51      8.60 o 
  -4  -1  24        4.93       14.01     17.42 o 
  -3  -1  24       25.63       27.01     11.26 o 
  -2  -1  24        8.17       17.76     10.39 o 
  -1  -1  24        3.92        8.01      9.37 o 
   0  -1  24       34.03       41.01      9.48 o 
   1  -1  24        4.67        1.92      7.97 o 
   2  -1  24        4.78        7.51      7.91 o 
   3  -1  24       20.00       23.50      7.49 o 
   4  -1  24        0.34       14.31     10.00 o 
  -4   0  24        2.34       -7.17     11.43 o 
  -3   0  24        1.25        3.99     10.20 o 
  -2   0  24        0.05        8.82      9.54 o 
  -1   0  24        1.81       15.47      9.87 o 
   0   0  24        6.31       14.28      8.17 o 
   1   0  24       35.84       50.67      9.35 o 
   2   0  24        1.24        4.35      8.39 o 
   3   0  24        6.33        2.06      8.30 o 
  -4   1  24        4.55        1.96      9.18 o 
  -3   1  24        4.66       -0.25      8.33 o 
  -2   1  24       13.93        4.18      9.67 o 
  -1   1  24       45.93       38.89      9.80 o 
   0   1  24       12.10       13.50      9.19 o 
   1   1  24        4.44        9.36      9.69 o 
   2   1  24       37.20       30.62     10.18 o 
   3   1  24        0.48        4.53      7.82 o 
  -4   2  24        3.88        5.29      7.65 o 
  -3   2  24       12.93       17.04     10.08 o 
  -2   2  24       29.42       24.36      9.84 o 
  -1   2  24        4.44        0.33      8.02 o 
   0   2  24        0.00        4.71      7.98 o 
   1   2  24        5.69       12.30     10.16 o 
   2   2  24        1.43       -1.45     10.41 o 
  -4   3  24        0.74        6.61      8.07 o 
  -3   3  24        2.95       15.12      8.77 o 
  -2   3  24        9.19       19.89      8.69 o 
  -1   3  24        6.01        8.71      8.57 o 
   0   3  24        0.30        6.76      8.76 o 
   1  -5  25        5.42       12.06     10.38 o 
   2  -5  25        0.01        1.85      9.30 o 
   3  -5  25       15.98       21.23      9.12 o 
  -1  -4  25        7.33        9.41     12.46 o 
   0  -4  25        3.50       -1.89      8.77 o 
   1  -4  25        2.63        2.31      8.02 o 
   2  -4  25        9.91       16.25      8.00 o 
   3  -4  25        3.51        0.60      7.80 o 
   4  -4  25       20.99       20.89      8.95 o 
  -2  -3  25       29.64       32.34     17.75 o 
  -1  -3  25        0.32       26.39     16.06 o 
   0  -3  25       24.42       16.40      9.16 o 
   1  -3  25        0.62       -0.08      7.33 o 
   2  -3  25       13.93        4.49      7.62 o 
   3  -3  25        0.26        3.68      7.21 o 
   4  -3  25        7.09       12.01      7.86 o 
  -3  -2  25        1.49       -7.30     12.55 o 
  -2  -2  25        8.27        3.69     14.71 o 
  -1  -2  25       13.20       11.21     10.76 o 
   0  -2  25        0.93        3.27      9.79 o 
   1  -2  25       76.71       83.97     10.92 o 
   2  -2  25        0.06       13.02      8.27 o 
   3  -2  25        0.35        6.62      7.58 o 
   4  -2  25        7.40        8.20      7.92 o 
  -3  -1  25        0.73        1.93     11.76 o 
  -2  -1  25        0.55        6.59     10.88 o 
  -1  -1  25       12.06       18.55     10.04 o 
   0  -1  25        6.69        4.40      9.40 o 
   1  -1  25        0.42        5.14      8.15 o 
   2  -1  25        1.57       -2.72      8.39 o 
   3  -1  25        3.94       12.55      8.37 o 
  -4   0  25        4.28        2.21      9.40 o 
  -3   0  25        4.58        4.62      9.93 o 
  -2   0  25        1.58        8.50      8.42 o 
  -1   0  25        1.71       19.78      9.16 o 
   0   0  25       35.80       29.39      8.28 o 
   1   0  25        0.01        8.15      9.34 o 
   2   0  25        1.38        3.13      8.48 o 
   3   0  25       42.19       32.33     12.25 o 
  -4   1  25        7.59       22.17     11.09 o 
  -3   1  25       15.43       13.39     10.27 o 
  -2   1  25        4.48       15.82      9.72 o 
  -1   1  25        1.48        9.84      8.23 o 
   0   1  25        8.06        7.74      7.98 o 
   1   1  25       13.68        2.99      9.89 o 
   2   1  25        0.01        0.08      8.64 o 
  -4   2  25        2.22        6.25      7.19 o 
  -3   2  25        8.52       15.53      8.74 o 
  -2   2  25        0.47        1.89      8.83 o 
  -1   2  25        1.28       15.70      9.82 o 
   0   2  25        0.16        5.21      9.97 o 
   1   2  25        2.69        2.13      8.91 o 
  -3   3  25        2.75        8.40      7.32 o 
  -2   3  25       14.99       17.99      8.83 o 
  -1   3  25       30.87       27.64      9.05 o 
   0  -4  26        8.14        7.21      9.52 o 
   1  -4  26       43.70       32.78      9.87 o 
   2  -4  26       12.44       17.42      8.22 o 
   3  -4  26        7.74        4.42      8.14 o 
  -1  -3  26       15.41       18.82     11.92 o 
   0  -3  26        0.50       12.32      9.44 o 
   1  -3  26       23.31       17.59     10.12 o 
   2  -3  26        2.67        0.33      8.52 o 
   3  -3  26       12.27       13.77      8.04 o 
  -2  -2  26        6.66       13.21     14.00 o 
  -1  -2  26       22.82       17.88      9.47 o 
   0  -2  26       14.77        6.49     10.95 o 
   1  -2  26        8.14        9.63      8.22 o 
   2  -2  26        1.82        4.82      8.28 o 
   3  -2  26       60.31       52.22      9.06 o 
  -3  -1  26        0.01       -0.17     12.25 o 
  -2  -1  26       10.48        9.16     11.20 o 
  -1  -1  26        1.91       13.30     10.48 o 
   0  -1  26        0.48        6.44      9.72 o 
   1  -1  26        1.45        7.86      9.71 o 
   2  -1  26       16.55        5.38      9.70 o 
   3  -1  26        0.96       10.40     10.28 o 
  -3   0  26       13.98        7.65      9.17 o 
  -2   0  26        8.45        5.50     10.42 o 
  -1   0  26        0.88       -0.29     10.40 o 
   0   0  26        4.57        2.71      8.54 o 
   1   0  26       12.96       11.92      8.36 o 
   2   0  26        3.98       15.98     10.31 o 
  -3   1  26       33.39       24.44      8.72 o 
  -2   1  26        1.68        1.56     10.08 o 
  -1   1  26       15.32        3.88      9.67 o 
   0   1  26        0.08       13.22     10.03 o 
   1   1  26        4.98        6.57      8.57 o 
  -3   2  26        5.63        8.87     10.46 o 
  -2   2  26        0.29        4.31     10.13 o 
  -1   2  26        7.64        4.26     10.32 o 
   0   2  26       41.10       21.21      9.00 o 
   0  -3  27       10.06        0.88     11.67 o 
   1  -3  27        9.47        5.19     10.95 o 
   2  -3  27        7.81       16.95      8.93 o 
  -1  -2  27       16.37        1.62     11.87 o 
   0  -2  27        1.43        7.45     11.41 o 
   1  -2  27       16.14       16.75     10.40 o 
   2  -2  27        9.60       15.03     10.31 o 
  -2  -1  27        1.73        6.11     11.40 o 
  -1  -1  27        0.40        7.28     10.77 o 
   0  -1  27        0.79       11.84      9.74 o 
   1  -1  27        6.63        3.35      8.66 o 
   2  -1  27        0.05       14.03     10.14 o 
  -2   0  27       25.59       14.43     10.88 o 
  -1   0  27        4.47        9.49      9.02 o 
   0   0  27       14.28        9.89     10.00 o 
   1   0  27        1.41       11.30     10.23 o 
  -2   1  27        0.14        3.92      8.93 o 
  -1   1  27        0.37        4.55     10.31 o 
   0   1  27        1.40       14.27     10.41 o 
   0  -2  28        6.87        9.53     10.19 o 
  -1  -1  28        2.24        7.02     10.87 o 
   0  -1  28        3.72       -3.41     10.20 o 
                                                 
